# Supplementary material for: The skimmed milk proteome of dairy cows is affected by the stage of lactation and by supplementation with polyunsaturated fatty acids
Source: Sci Rep. 2024 Oct 14;14:23990. doi: 10.1038/s41598-024-74978-1 (PMC11473731; doi:10.1038/s41598-024-74978-1)
Supplement: Supplementary file 1 — Supplementary Material 1 [file 41598_2024_74978_MOESM1_ESM.xlsx]

## Sheet: Sheet1
Accession	Protein names	Gene Names	Organism	Peptides count	Unique peptides	Confidence score	MW [Da]	AA Length
Q2UVX4	Complement C3 [Cleaved into: Complement C3 beta chain; Complement C3 alpha chain; C3a anaphylatoxin; C3-beta-c (C3bc); Acylation stimulating protein (ASP) (C3adesArg); Complement C3b alpha' chain; Complement C3c alpha' chain fragment 1; Complement C3dg fragment; Complement C3g fragment; Complement C3d fragment; Complement C3f fragment; Complement C3c alpha' chain fragment 2]	C3	Bos taurus (Bovine)	100	97	12178.1	187135	1661
F1MUT3	Xanthine dehydrogenase/oxidase (EC 1.17.1.4) (EC 1.17.3.2)	XDH	Bos taurus (Bovine)	82	79	8808.76	146697	1332
Q7SIH1	Alpha-2-macroglobulin (Alpha-2-M)	A2M	Bos taurus (Bovine)	52	49	5453.77	167470	1510
F1MVK1	Uncharacterized protein	LOC107131209	Bos taurus (Bovine)	51	14	5220.31	192100	1735
E1BH06	Complement component 4A	C4A	Bos taurus (Bovine)	47	6	4630.32	192676	1741
A0A3Q1MFR4	Apolipoprotein B	APOB	Bos taurus (Bovine)	42	41	2595.38	513769	4554
P24627	Lactotransferrin (Lactoferrin) (EC 3.4.21.-) [Cleaved into: Lactoferricin-B (Lfcin-B)]	LTF	Bos taurus (Bovine)	41	35	5433.51	78006	708
G5E5A8	Fibronectin	FN1	Bos taurus (Bovine)	40	37	3947.34	275379	2510
E1BA17	Collagen type XIV alpha 1 chain	COL14A1	Bos taurus (Bovine)	36	32	2672.54	193655	1800
Q0VCX2	Endoplasmic reticulum chaperone BiP (EC 3.6.4.10) (78 kDa glucose-regulated protein) (GRP-78) (Binding-immunoglobulin protein) (BiP) (Heat shock protein 70 family protein 5) (HSP70 family protein 5) (Heat shock protein family A member 5) (Immunoglobulin heavy chain-binding protein)	HSPA5 GRP78	Bos taurus (Bovine)	34	32	3668.73	72356	655
A0A3Q1NJB1	Ceruloplasmin	CP	Bos taurus (Bovine)	34	34	4431.07	120702	1060
A0A452DHZ5	Nucleobindin 1	NUCB1	Bos taurus (Bovine)	33	31	4534.91	53248	457
F1MMD7	Inter-alpha-trypsin inhibitor heavy chain 4	ITIH4	Bos taurus (Bovine)	28	2	2847.43	101449	916
F1MXX6	Milk fat globule EGF and factor V/VIII domain containing	MFGE8	Bos taurus (Bovine)	28	25	3383.75	47815	431
G3MXZ0	Lactoperoxidase	LPO	Bos taurus (Bovine)	28	27	2706.76	82664	731
A0A3Q1MPF1	Rab GDP dissociation inhibitor	GDI2	Bos taurus (Bovine)	27	20	2212.24	51036	449
F1N6H1	LDL receptor related protein 2	LRP2	Bos taurus (Bovine)	27	26	1615.32	516892	4622
A0A3Q1MG04	Fibrinogen beta chain	FGB	Bos taurus (Bovine)	27	26	2737.37	57430	504
F6Q9Q9	Protein disulfide-isomerase (EC 5.3.4.1)	P4HB	Bos taurus (Bovine)	26	24	2255.07	63312	565
F1N1I6	Gelsolin (ADF) (Actin-depolymerizing factor)	GSN	Bos taurus (Bovine)	26	25	3455.22	92027	846
F6Q8A8	Nucleobindin 2	NUCB2	Bos taurus (Bovine)	25	23	3049.83	50897	429
E1BGX8	HHIP like 2	HHIPL2	Bos taurus (Bovine)	24	22	1855.57	85892	766
Q0VCU1	Cytoplasmic aconitate hydratase (Aconitase) (EC 4.2.1.3) (Citrate hydro-lyase) (Iron-responsive element-binding protein 1) (IRE-BP 1)	ACO1	Bos taurus (Bovine)	23	20	1586.15	98142	889
Q3MHX6	Protein OS-9	OS9	Bos taurus (Bovine)	23	21	1436.48	75732	667
P15497	Apolipoprotein A-I (Apo-AI) (ApoA-I) (Apolipoprotein A1) [Cleaved into: Proapolipoprotein A-I (ProapoA-I); Truncated apolipoprotein A-I]	APOA1	Bos taurus (Bovine)	22	20	1834.93	30258	265
P80195	Glycosylation-dependent cell adhesion molecule 1 (GlyCAM-1) (28 kDa milk glycoprotein PP3) (Lactophorin) (Proteose-peptone component 3) (PP3)	GLYCAM1	Bos taurus (Bovine)	22	20	2464.36	17141	153
F6QND5	Fibrinogen alpha chain	FGA	Bos taurus (Bovine)	22	20	1801.15	94675	863
A0A140T897	Albumin	ALB	Bos taurus (Bovine)	22	21	2292.63	69278	607
A0A3Q1MQV3	Thrombospondin 1	THBS1	Bos taurus (Bovine)	22	21	1420.16	129795	1175
A7Z014	TKT protein (Transketolase)	TKT	Bos taurus (Bovine)	21	4	1545.08	67755	623
A6QPQ2	Serpin A3-8	SERPINA3-8	Bos taurus (Bovine)	21	15	1982.25	46935	418
A0A3Q1NJR8	Antithrombin-III (Serpin C1)	SERPINC1	Bos taurus (Bovine)	21	19	1980.2	60031	530
A0A3Q1N9Y5	Sulfhydryl oxidase (EC 1.8.3.2)	QSOX1	Bos taurus (Bovine)	21	20	2033.16	86109	791
A0A3Q1LI93	CD109 molecule	CD109	Bos taurus (Bovine)	21	20	1579.97	162954	1455
A0A3Q1MG84	Neuropilin	NRP2	Bos taurus (Bovine)	21	21	1574.45	101048	901
A0A452DK44	Alpha-2-glycoprotein 1, zinc-binding	AZGP1	Bos taurus (Bovine)	21	21	3736.45	33820	299
Q29451	Lysosomal alpha-mannosidase (Laman) (EC 3.2.1.24) (Lysosomal acid alpha-mannosidase) (Mannosidase alpha class 2B member 1) (Mannosidase alpha-B) [Cleaved into: Lysosomal alpha-mannosidase A peptide; Lysosomal alpha-mannosidase B peptide; Lysosomal alpha-mannosidase C peptide; Lysosomal alpha-mannosidase D peptide; Lysosomal alpha-mannosidase E peptide]	MAN2B1 MANB	Bos taurus (Bovine)	21	21	1800.99	112848	999
P81187	Complement factor B (EC 3.4.21.47) (C3/C5 convertase) (EC-VMFB) [Cleaved into: Complement factor B Ba fragment; Complement factor B Bb fragment]	CFB BF	Bos taurus (Bovine)	20	20	1727.2	85312	761
A0A140T8A5	Isocitrate dehydrogenase [NADP] (EC 1.1.1.42)	IDH1	Bos taurus (Bovine)	20	20	1794.42	46729	414
P02663	Alpha-S2-casein [Cleaved into: Casocidin-1 (Casocidin-I)]	CSN1S2	Bos taurus (Bovine)	20	20	1636.64	26002	222
A0A0A0MP92	Endopin 2	SERPINA3-7	Bos taurus (Bovine)	19	5	2801.52	46986	417
A0A3Q1LMS5	Heat shock protein family A (Hsp70) member 8	HSPA8	Bos taurus (Bovine)	19	11	1810.61	71720	654
Q2HJ49	Moesin (Membrane-organizing extension spike protein)	MSN	Bos taurus (Bovine)	19	12	1000.76	67933	577
F1MNN7	Lipopolysaccharide-binding protein (LBP)	LBP	Bos taurus (Bovine)	19	17	2237.91	53649	481
A0A3Q1MY30	Laminin subunit beta 1	LAMB1	Bos taurus (Bovine)	18	18	1123.28	218661	1983
P02662	Alpha-S1-casein (allergen Bos d 8) [Cleaved into: Antioxidant peptide]	CSN1S1	Bos taurus (Bovine)	17	3	2374.15	24513	214
F1N1N6	Perilipin	PLIN2	Bos taurus (Bovine)	17	16	2288.33	49309	450
F1MU34	Aminopeptidase (EC 3.4.11.-)	ERAP1	Bos taurus (Bovine)	17	16	1264.63	106995	942
P08037	Beta-1,4-galactosyltransferase 1 (Beta-1,4-GalTase 1) (Beta4Gal-T1) (b4Gal-T1) (EC 2.4.1.-) (Beta-N-acetylglucosaminyl-glycolipid beta-1,4-galactosyltransferase) (Beta-N-acetylglucosaminylglycopeptide beta-1,4-galactosyltransferase) (EC 2.4.1.38) (Lactose synthase A protein) (EC 2.4.1.22) (N-acetyllactosamine synthase) (EC 2.4.1.90) (Nal synthase) (Neolactotriaosylceramide beta-1,4-galactosyltran…	B4GALT1 GALT GGTB2	Bos taurus (Bovine)	17	16	2117.66	44814	402
A0A3Q1MBP1	Hypoxia up-regulated 1	HYOU1	Bos taurus (Bovine)	17	16	1116.66	111543	1001
F1MKI5	45 kDa calcium-binding protein (Stromal cell-derived factor 4)	SDF4	Bos taurus (Bovine)	17	17	1498.27	41108	355
P17697	Clusterin (Glycoprotein III) (GpIII) [Cleaved into: Clusterin beta chain; Clusterin alpha chain]	CLU	Bos taurus (Bovine)	17	17	2185.84	51081	439
P34955	Alpha-1-antiproteinase (Alpha-1-antitrypsin) (Alpha-1-proteinase inhibitor) (Serpin A1)	SERPINA1 PI	Bos taurus (Bovine)	17	17	1769.1	46075	416
P81265	Polymeric immunoglobulin receptor (PIgR) (Poly-Ig receptor) [Cleaved into: Secretory component]	PIGR	Bos taurus (Bovine)	16	4	1678.3	82383	757
A0A0A0MPA0	Serpin domain-containing protein	LOC784932	Bos taurus (Bovine)	16	5	1352.79	46853	417
A0A3Q1LGY9	Angiotensinogen (Serpin A8) [Cleaved into: Angiotensin-1 (Angiotensin 1-10) (Angiotensin I) (Ang I); Angiotensin-2 (Angiotensin 1-8) (Angiotensin II) (Ang II); Angiotensin-3 (Angiotensin 2-8) (Angiotensin III) (Ang III) (Des-Asp[1]-angiotensin II); Angiotensin-4 (Angiotensin 3-8) (Angiotensin IV) (Ang IV); Angiotensin 1-9; Angiotensin 1-7; Angiotensin 1-5; Angiotensin 1-4]	AGT SERPINA8	Bos taurus (Bovine)	16	15	1873.2	51392	476
P00727	Cytosol aminopeptidase (EC 3.4.11.1) (Cysteinylglycine-S-conjugate dipeptidase) (EC 3.4.13.23) (Leucine aminopeptidase 3) (LAP-3) (Leucyl aminopeptidase) (LAP) (Peptidase S) (Proline aminopeptidase) (EC 3.4.11.5) (Prolyl aminopeptidase)	LAP3	Bos taurus (Bovine)	16	16	1285.86	56254	519
Q3MHN2	Complement component C9	C9	Bos taurus (Bovine)	16	16	1294.3	61958	548
A2I7N1	Serpin A3-5	SERPINA3-5	Bos taurus (Bovine)	15	2	1291.41	46368	411
Q29437	Primary amine oxidase, liver isozyme (EC 1.4.3.21) (Amine oxidase [copper-containing]) (Copper amine oxidase) (Serum amine oxidase) (SAO)		Bos taurus (Bovine)	15	6	1715.55	84703	762
Q32KV6	Nucleotide exchange factor SIL1	SIL1	Bos taurus (Bovine)	15	13	1251.93	52548	462
A0A3Q1LW96	Inter-alpha-trypsin inhibitor heavy chain 1	ITIH1	Bos taurus (Bovine)	15	14	1052.27	100760	903
A6QLZ7	Cysteine-rich secretory protein LCCL domain-containing 2	CRISPLD2	Bos taurus (Bovine)	15	14	1403.92	55545	496
F6RNW1	Nectin cell adhesion molecule 2	NECTIN2	Bos taurus (Bovine)	15	14	1415.6	42759	399
Q3SX32	Perilipin	PLIN3 M6PRBP1	Bos taurus (Bovine)	15	15	1529.33	47573	438
A0A3Q1M3A4	Complement C3	LOC528040	Bos taurus (Bovine)	15	15	893.18	190203	1699
F1MGU7	Fibrinogen gamma chain	FGG	Bos taurus (Bovine)	15	15	1754.42	50200	443
A0A3Q1LMG1	Fructose-bisphosphate aldolase (EC 4.1.2.13)	ALDOA	Bos taurus (Bovine)	14	12	1264.55	39508	365
A6QR11	Protein kinase C-binding protein NELL2 (NEL-like protein 2)	NELL2	Bos taurus (Bovine)	14	12	887.4	91208	816
A0A3Q1NEQ0	Inhibitor of carbonic anhydrase	INHCA	Bos taurus (Bovine)	14	12	1216.97	77699	703
A0A3Q1N308	Methanethiol oxidase (MTO) (EC 1.8.3.4) (Selenium-binding protein 1)	SELENBP1	Bos taurus (Bovine)	14	12	1276.93	53001	477
F1N036	DnaJ heat shock protein family (Hsp40) member C3	DNAJC3	Bos taurus (Bovine)	14	13	1086.66	57695	504
F1MB08	phosphopyruvate hydratase (EC 4.2.1.11) (2-phospho-D-glycerate hydro-lyase)	ENO1	Bos taurus (Bovine)	14	13	1108.17	54117	500
F1N0M7	Beta-1,4-N-acetylgalactosaminyltransferase (EC 2.4.1.244)	B4GALNT3	Bos taurus (Bovine)	14	14	781.16	114171	1003
P11151	Lipoprotein lipase (LPL) (EC 3.1.1.34) (Phospholipase A1) (EC 3.1.1.32)	LPL	Bos taurus (Bovine)	14	14	1403.66	53344	478
A0A3Q1LK49	Inter-alpha-trypsin inhibitor heavy chain 2	ITIH2	Bos taurus (Bovine)	14	14	960.4	96714	864
A0A452DHZ3	Serpin family A member 5	SERPINA5	Bos taurus (Bovine)	14	14	897.85	43540	389
Q3SYU2	Elongation factor 2 (EF-2) (EC 3.6.5.-)	EEF2	Bos taurus (Bovine)	14	14	888.1	95307	858
A0A3Q1M701	Progestagen-associated endometrial protein	PAEP	Bos taurus (Bovine)	13	2	1370.47	26185	236
P01045	Kininogen-2 (Kininogen II) (Thiol proteinase inhibitor) [Cleaved into: Kininogen-2 heavy chain; Bradykinin (Kallidin I); Lysyl-bradykinin (Kallidin II); Kininogen-2 light chain]	KNG2	Bos taurus (Bovine)	13	3	952.32	68666	619
P28800	Alpha-2-antiplasmin (Alpha-2-AP) (Alpha-2-plasmin inhibitor) (Alpha-2-PI) (Serpin F2)	SERPINF2 PLI	Bos taurus (Bovine)	13	12	1072.7	54676	492
A6QPT7	Endoplasmic reticulum aminopeptidase 2 (EC 3.4.11.-)	ERAP2	Bos taurus (Bovine)	13	12	908.02	109649	954
A0A3Q1LZU8	Glucosidase II alpha subunit	GANAB	Bos taurus (Bovine)	13	12	780.54	106854	944
F6R4P6	Serpin family D member 1	SERPIND1	Bos taurus (Bovine)	13	12	938.18	62665	566
A0A3Q1LN98	Cartilage acidic protein 1	CRTAC1	Bos taurus (Bovine)	13	13	1523.6	67253	616
F1MY85	Complement C5	C5	Bos taurus (Bovine)	13	13	803.28	188677	1677
A0A3Q1LI72	Alpha-mannosidase (EC 3.2.1.-)	MAN2A2	Bos taurus (Bovine)	13	13	997.82	133058	1175
Q2TBX4	Heat shock 70 kDa protein 13 (Stress-70 protein chaperone microsome-associated 60 kDa protein)	HSPA13 STCH	Bos taurus (Bovine)	13	13	1194.05	51888	471
P68138	Actin, alpha skeletal muscle (EC 3.6.4.-) (Alpha-actin-1) [Cleaved into: Actin, alpha skeletal muscle, intermediate form]	ACTA1 ACTA	Bos taurus (Bovine)	12	2	1030.83	42024	377
Q27965	Heat shock 70 kDa protein 1B (Heat shock 70 kDa protein 2) (HSP70.2)	HSPA1B HSP70-2	Bos taurus (Bovine)	12	4	1149.37	70185	641
A0A3Q1LMW6	Serpin domain-containing protein	LOC107131803	Bos taurus (Bovine)	12	4	719.98	44346	391
P21856	Rab GDP dissociation inhibitor alpha (Rab GDI alpha) (Guanosine diphosphate dissociation inhibitor 1) (GDI-1) (SMG p25A GDI)	GDI1 RABGDIA	Bos taurus (Bovine)	12	5	830.19	50533	447
P31976	Ezrin (Cytovillin) (Villin-2) (p81)	EZR VIL2	Bos taurus (Bovine)	12	6	666.56	68717	581
F1MJQ3	Alpha-amylase (EC 3.2.1.1)	AMY2B	Bos taurus (Bovine)	12	7	822.42	57329	511
F1MPL6	Non-classical MHC class I antigen	BOLA-NC1	Bos taurus (Bovine)	12	9	1266.63	35150	308
A0A140T881	Apolipoprotein E	APOE	Bos taurus (Bovine)	12	11	1339.32	37400	329
A0A3Q1M010	UTP--glucose-1-phosphate uridylyltransferase (EC 2.7.7.9)	UGP2	Bos taurus (Bovine)	12	11	851.41	55605	497
A0A3Q1LN63	Serpin family B member 1	SERPINB1	Bos taurus (Bovine)	12	11	1383.08	45688	410
P00735	Prothrombin (EC 3.4.21.5) (Coagulation factor II) [Cleaved into: Activation peptide fragment 1; Activation peptide fragment 2; Thrombin light chain; Thrombin heavy chain]	F2	Bos taurus (Bovine)	12	12	1169.77	70461	625
A0A3Q1M3Z5	Cathepsin D (EC 3.4.23.5)	CTSD	Bos taurus (Bovine)	12	12	616.28	42438	391
Q95121	Pigment epithelium-derived factor (PEDF) (Serpin F1)	SERPINF1 PEDF	Bos taurus (Bovine)	12	12	1145.01	46200	416
E1BDR2	Alpha-L-iduronidase	IDUA	Bos taurus (Bovine)	12	12	694.37	71471	643
G5E513	Ig-like domain-containing protein		Bos taurus (Bovine)	11	3	1344.36	48077	439
P80311	Peptidyl-prolyl cis-trans isomerase B (PPIase B) (EC 5.2.1.8) (Cyclophilin B) (Rotamase B) (S-cyclophilin) (SCYLP)	PPIB	Bos taurus (Bovine)	11	7	906.41	23729	216
Q3T0P6	Phosphoglycerate kinase 1 (EC 2.7.2.3)	PGK1	Bos taurus (Bovine)	11	10	991.6	44509	417
A5D984	Pyruvate kinase (EC 2.7.1.40)	PKM PKM2	Bos taurus (Bovine)	11	11	778.29	57912	531
A0A3Q1M3N0	Apolipoprotein A4	APOA4	Bos taurus (Bovine)	11	11	727.57	43051	378
A0A452DHX8	Amine oxidase (EC 1.4.3.-)	LOC100138645	Bos taurus (Bovine)	10	2	605.86	87090	787
P48644	Aldehyde dehydrogenase 1A1 (EC 1.2.1.19) (EC 1.2.1.28) (EC 1.2.1.3) (EC 1.2.1.36) (3-deoxyglucosone dehydrogenase) (ALDH-E1) (ALHDII) (Aldehyde dehydrogenase family 1 member A1) (Aldehyde dehydrogenase, cytosolic) (Retinal dehydrogenase 1) (RALDH 1) (RalDH1)	ALDH1A1	Bos taurus (Bovine)	10	7	636.38	54771	501
F1N1D8	Multiple inositol polyphosphate phosphatase 1 (EC 3.1.3.62) (EC 3.1.3.80) (2,3-bisphosphoglycerate 3-phosphatase)	MINPP1	Bos taurus (Bovine)	10	8	667.54	55170	486
A0A3Q1LKB9	Carboxypeptidase B2	CPB2	Bos taurus (Bovine)	10	9	688.77	44219	386
A0A3S5ZPC6	Complement C2 (EC 3.4.21.43) (C3/C5 convertase)	C2	Bos taurus (Bovine)	10	9	568.1	86943	787
A0A3Q1LVA9	Fatty acid synthase (EC 1.1.1.100) (EC 1.3.1.39) (EC 2.3.1.38) (EC 2.3.1.39) (EC 2.3.1.41) (EC 2.3.1.85) (EC 3.1.2.14) (EC 4.2.1.59)	FASN	Bos taurus (Bovine)	10	9	613.2	269738	2474
A0A3Q1LPG0	Ig-like domain-containing protein		Bos taurus (Bovine)	10	9	754.79	35546	320
A0A3Q1LIB4	Vinculin (Metavinculin)	VCL	Bos taurus (Bovine)	10	9	546.04	111079	1014
A0A3Q1LZU0	Secreted phosphoprotein 1	SPP1	Bos taurus (Bovine)	10	9	958.41	37096	338
A0A3Q1M3L6	Ig-like domain-containing protein		Bos taurus (Bovine)	10	9	1605.08	40450	367
P17248	Tryptophan--tRNA ligase, cytoplasmic (EC 6.1.1.2) (Tryptophanyl-tRNA synthetase) (TrpRS) [Cleaved into: T1-TrpRS; T2-TrpRS]	WARS1 WARS	Bos taurus (Bovine)	10	10	715.73	53778	476
A0A3Q1MP70	Glucose-6-phosphate isomerase (EC 5.3.1.9)	GPI	Bos taurus (Bovine)	10	10	801.25	63595	565
F1N1D5	Glucosylceramidase (EC 3.2.1.45)	GBA1 GBA	Bos taurus (Bovine)	10	10	764.43	59802	536
P02070	Hemoglobin subunit beta (Beta-globin) (Hemoglobin beta chain) [Cleaved into: Spinorphin]	HBB	Bos taurus (Bovine)	10	10	1104.05	15944	145
A5D7J6	Calreticulin	CALR	Bos taurus (Bovine)	10	10	785.25	48068	417
A0A3Q1M0W4	Transforming growth factor beta receptor 3	TGFBR3	Bos taurus (Bovine)	10	10	1096.8	93068	844
Q05927	5'-nucleotidase (5'-NT) (EC 3.1.3.35) (EC 3.1.3.5) (EC 3.1.3.89) (EC 3.1.3.91) (EC 3.1.3.99) (5'-deoxynucleotidase) (Ecto-5'-nucleotidase) (IMP-specific 5'-nucleotidase) (Thymidylate 5'-phosphatase) (CD antigen CD73)	NT5E NT5 NTE	Bos taurus (Bovine)	10	10	702.07	62926	574
G3X6I0	VWFD domain-containing protein	FCGBP	Bos taurus (Bovine)	10	10	547.65	318780	3001
F6QEU6	phosphoglucomutase (alpha-D-glucose-1,6-bisphosphate-dependent) (EC 5.4.2.2)	PGM2	Bos taurus (Bovine)	10	10	580.75	67350	602
A0A3Q1LSP4	Complement C8 alpha chain	C8A	Bos taurus (Bovine)	10	10	814.01	65456	582
E1BLA8	Golgi membrane protein 1	GOLM1	Bos taurus (Bovine)	10	10	1022.71	45509	405
A0A3Q1LW01	Carnosine dipeptidase 2	CNDP2	Bos taurus (Bovine)	10	10	605.47	52501	474
A0A3Q1MB98	Haptoglobin	HP	Bos taurus (Bovine)	10	10	713.37	43744	390
G3X8C3	Serpin family B member 4	LOC786410	Bos taurus (Bovine)	9	3	779.34	44285	391
A0A3Q1LSN0	Lymphocyte cytosolic protein 1	LCP1	Bos taurus (Bovine)	9	7	584.52	70068	627
A0A3Q1MH07	Semaphorin 4A	SEMA4A	Bos taurus (Bovine)	9	7	480.11	83558	762
A0A3Q1M5R4	L-lactate dehydrogenase (EC 1.1.1.27)	LDHB	Bos taurus (Bovine)	9	8	652.87	37447	341
A6QNL0	Monocyte differentiation antigen CD14 (Myeloid cell-specific leucine-rich glycoprotein)	CD14	Bos taurus (Bovine)	9	8	924.95	39897	375
A7MB70	Semaphorin-3C	SEMA3C	Bos taurus (Bovine)	9	8	542.82	85182	751
F1MD77	Laminin subunit gamma 1	LAMC1	Bos taurus (Bovine)	9	8	753.45	177579	1608
G3N0V0	Ig-like domain-containing protein		Bos taurus (Bovine)	9	8	816.95	35929	326
A1A4K5	Ectonucleotide pyrophosphatase/phosphodiesterase family member 2 (E-NPP 2) (EC 3.1.4.39) (Autotaxin) (Extracellular lysophospholipase D) (LysoPLD)	ENPP2	Bos taurus (Bovine)	9	9	455.08	101651	888
A5D7E8	Protein disulfide-isomerase (EC 5.3.4.1)	PDIA3	Bos taurus (Bovine)	9	9	614.66	56894	505
Q3T0A3	Complement factor D (EC 3.4.21.46) (Adipsin) (C3 convertase activator) (Properdin factor D)	CFD	Bos taurus (Bovine)	9	9	1220.42	27860	259
P26201	Platelet glycoprotein 4 (Glycoprotein IIIb) (GPIIIB) (PAS IV) (PAS-4) (Platelet glycoprotein IV) (GPIV) (CD antigen CD36)	CD36 PAS4	Bos taurus (Bovine)	9	9	658.22	52906	472
A0A3Q1LRD1	Phosphoglucomutase 1	PGM1	Bos taurus (Bovine)	9	9	623.27	61537	562
F1N455	Dipeptidyl peptidase 1 (EC 3.4.14.1) (Cathepsin C) (Cathepsin J) (Dipeptidyl peptidase I) (Dipeptidyl transferase)	CTSC	Bos taurus (Bovine)	9	9	542.29	51945	463
Q29RU4	Complement component C6	C6	Bos taurus (Bovine)	9	9	651.5	104473	932
A0A452DI93	HtrA serine peptidase 1	HTRA1	Bos taurus (Bovine)	9	9	637.16	55935	528
F1MZ96	Ig-like domain-containing protein		Bos taurus (Bovine)	9	9	1551.87	26647	240
A0A3Q1M7Y8	procollagen-lysine 5-dioxygenase (EC 1.14.11.4)	PLOD1	Bos taurus (Bovine)	9	9	815.93	81900	711
A0A3Q1MQ59	Solute carrier family 3 member 2	SLC3A2	Bos taurus (Bovine)	9	9	808.97	61955	556
F1MVS9	MBL associated serine protease 1	MASP1	Bos taurus (Bovine)	8	3	509.99	81246	728
A0A3S5ZPB0	Fructose-bisphosphate aldolase (EC 4.1.2.13)	ALDOC	Bos taurus (Bovine)	8	6	705.68	55620	510
F1N6W9	Collagen type XVIII alpha 1 chain	COL18A1	Bos taurus (Bovine)	8	7	428.61	153858	1514
A0A3Q1MAG5	Proteasome activator subunit 1	PSME1	Bos taurus (Bovine)	8	7	360.98	27525	239
A0A3Q1NIJ7	Heparanase	HPSE	Bos taurus (Bovine)	8	7	524.75	60173	537
G3MYZ3	Afamin (Alpha-albumin)	AFM	Bos taurus (Bovine)	8	7	451.26	69516	604
A0A140T8A9	Kappa-casein	CSN3	Bos taurus (Bovine)	8	7	806.34	21224	190
F1MUP9	Vesicle amine transport 1	VAT1	Bos taurus (Bovine)	8	8	689.61	42803	402
A0A3Q1M7C2	Alpha-mannosidase (EC 3.2.1.-)	MAN2A1	Bos taurus (Bovine)	8	8	426.38	125328	1095
P01966	Hemoglobin subunit alpha (Alpha-globin) (Hemoglobin alpha chain) [Cleaved into: Hemopressin]	HBA	Bos taurus (Bovine)	8	8	924.19	15175	142
Q3MHP2	Ras-related protein Rab-11B (EC 3.6.5.2)	RAB11B	Bos taurus (Bovine)	8	8	462.6	24473	218
A0A452DJA8	Purine nucleoside phosphorylase (EC 2.4.2.1) (Inosine phosphorylase) (Inosine-guanosine phosphorylase)	PNP	Bos taurus (Bovine)	8	8	860.03	36450	330
Q9MZ06	Fibroblast growth factor-binding protein 1 (FGF-BP) (FGF-BP1) (FGF-binding protein 1) (FGFBP-1)	FGFBP1 FGFBP	Bos taurus (Bovine)	8	8	856.47	26171	234
Q2KIM0	Tissue alpha-L-fucosidase (EC 3.2.1.51) (Alpha-L-fucosidase I) (Alpha-L-fucoside fucohydrolase 1) (Alpha-L-fucosidase 1)	FUCA1	Bos taurus (Bovine)	8	8	414.79	54054	468
A0A3Q1NI92	Semaphorin 7A	SEMA7A	Bos taurus (Bovine)	8	8	719.54	71373	631
A0A3Q1LS55	Orosomucoid 1	ORM1	Bos taurus (Bovine)	8	8	751.27	21427	187
E1BBP4	Tyrosine-protein kinase receptor (EC 2.7.10.1)	DDR1	Bos taurus (Bovine)	8	8	556.48	101179	915
M0QVY0	Keratin 6A	KRT6A	Bos taurus (Bovine)	7	2	495.2	60767	571
P02666	Beta-casein [Cleaved into: Casoparan; Antioxidant peptide; Casohypotensin]	CSN2	Bos taurus (Bovine)	7	2	545.09	25091	224
A0A3Q1LYE7	RAB1A, member RAS onco family	RAB1A	Bos taurus (Bovine)	7	3	591.75	21837	198
Q08E11	Peptidyl-prolyl cis-trans isomerase C (PPIase C) (EC 5.2.1.8) (Cyclophilin C) (Rotamase C)	PPIC	Bos taurus (Bovine)	7	5	478.83	22797	212
A0A3Q1N4F6	Arylsulfatase (EC 3.1.6.1) (EC 3.1.6.14) (N-acetylglucosamine-6-sulfatase)	SULF2	Bos taurus (Bovine)	7	5	262.83	97484	847
A0A3Q1M3K7	RAB7A, member RAS onco family	RAB7A	Bos taurus (Bovine)	7	6	440.99	26369	242
A0A3Q1MJT2	Alpha-1-B glycoprotein	A1BG	Bos taurus (Bovine)	7	6	855.57	61922	586
F1N0I3	Coagulation factor V	F5	Bos taurus (Bovine)	7	7	419.19	239397	2121
A0A3Q1MU93	Beta-2-microglobulin		Bos taurus (Bovine)	7	7	824.19	13776	119
G3N0X3	Interleukin 17 receptor E like	IL17REL	Bos taurus (Bovine)	7	7	510.08	53600	490
Q28085	Complement factor H (H factor 1)	CFH HF1	Bos taurus (Bovine)	7	7	345.09	140282	1236
A0A3Q1NDQ7	Beta-galactosidase (EC 3.2.1.23)	GLB1	Bos taurus (Bovine)	7	7	398.95	73489	653
A5PJ69	SERPINA10 protein (Serpin family A member 10)	SERPINA10	Bos taurus (Bovine)	7	7	398.83	51955	452
Q9MYM4	Lysosomal alpha-glucosidase (EC 3.2.1.20) (Acid maltase)	GAA	Bos taurus (Bovine)	7	7	613.59	104690	937
O02659	Mannose-binding protein C (MBP-C) (Mannan-binding protein)	MBL	Bos taurus (Bovine)	7	7	397.67	26454	249
A0A3Q1M727	Furin, paired basic amino acid cleaving enzyme	FURIN	Bos taurus (Bovine)	7	7	628.68	83473	760
E1BNG2	alpha-1,2-Mannosidase (EC 3.2.1.-)	MAN1A1	Bos taurus (Bovine)	7	7	368.63	73506	659
P26779	Prosaposin (Proactivator polypeptide) [Cleaved into: Saposin-A (Protein A); Saposin-B (Cerebroside sulfate activator) (CSAct) (Dispersin) (Sphingolipid activator protein 1) (SAP-1) (Sulfatide/GM1 activator); Saposin-C (A1 activator) (Co-beta-glucosidase) (Glucosylceramidase activator) (Sphingolipid activator protein 2) (SAP-2); Saposin-D (Component C) (Protein C)]	PSAP	Bos taurus (Bovine)	7	7	358.69	58013	525
Q3T004	Serum amyloid P-component (SAP)	APCS	Bos taurus (Bovine)	7	7	438.62	25167	224
A0A3Q1LTZ6	L-serine ammonia-lyase (EC 4.3.1.17)	SDS	Bos taurus (Bovine)	7	7	489.4	41806	395
A0A3Q1LQU4	Dystroglycan 1 (Dystroglycan) (Dystrophin-associated glycoprotein 1)	DAG1	Bos taurus (Bovine)	7	7	650.98	97280	895
F1N529	Serpin family B member 2	SERPINB2	Bos taurus (Bovine)	7	7	519.05	46343	416
E1BIT9	Alpha-(1,3)-fucosyltransferase (EC 2.4.1.-)	FUT11	Bos taurus (Bovine)	7	7	666.75	55630	493
F1MPF3	FAT atypical cadherin 2	FAT2	Bos taurus (Bovine)	7	7	337.39	478984	4347
F1MLW8	Ig-like domain-containing protein	LOC100847119	Bos taurus (Bovine)	6	3	823.3	24608	233
A0A3Q1MBS7	RAB6A, member RAS onco family	RAB6A	Bos taurus (Bovine)	6	5	353.49	23548	208
A0A452DIW4	Malate dehydrogenase (EC 1.1.1.37)	MDH1	Bos taurus (Bovine)	6	5	520.56	35833	329
P68103	Elongation factor 1-alpha 1 (EF-1-alpha-1) (EC 3.6.5.-) (Elongation factor Tu) (EF-Tu) (Eukaryotic elongation factor 1 A-1) (eEF1A-1)	EEF1A1 EEF1A EF1A	Bos taurus (Bovine)	6	5	332.04	50109	462
F1N1Z8	Uncharacterized protein	LOC104975830	Bos taurus (Bovine)	6	5	297.29	16960	155
Q2HJD5	Ethylmalonyl-CoA decarboxylase (EC 4.1.1.94) (Enoyl-CoA hydratase domain-containing protein 1) (Methylmalonyl-CoA decarboxylase) (MMCD)	ECHDC1	Bos taurus (Bovine)	6	5	418.62	33520	306
Q8SPP7	Peptidoglycan recognition protein 1 (Oligosaccharide-binding protein) (OBP) (Peptidoglycan recognition protein short) (PGRP-S)	PGLYRP1 PGLYRP PGRP	Bos taurus (Bovine)	6	5	419.39	21050	190
Q3SZV7	Hemopexin	HPX	Bos taurus (Bovine)	6	5	595.99	52176	459
Q3MHL4	Adenosylhomocysteinase (AdoHcyase) (EC 3.13.2.1) (S-adenosyl-L-homocysteine hydrolase)	AHCY	Bos taurus (Bovine)	6	5	344.42	47607	432
A0A3Q1LRW4	Ig-like domain-containing protein		Bos taurus (Bovine)	6	5	578.99	47130	442
P10790	Fatty acid-binding protein, heart (Fatty acid-binding protein 3) (Heart-type fatty acid-binding protein) (H-FABP) (Mammary-derived growth inhibitor) (MDGI)	FABP3	Bos taurus (Bovine)	6	6	619.19	14770	133
A0A3Q1MUT5	Renin receptor (ATPase H(+)-transporting lysosomal accessory protein 2) (ATPase H(+)-transporting lysosomal-interacting protein 2) (Renin/prorenin receptor)	ATP6AP2	Bos taurus (Bovine)	6	6	448.01	42422	377
A0A3Q1M2Z5	Transforming growth factor beta	TGFB2	Bos taurus (Bovine)	6	6	330.95	50518	442
E1B6Z6	Lipocalin 2	LCN2	Bos taurus (Bovine)	6	6	645.09	22969	200
P15396	Ectonucleotide pyrophosphatase/phosphodiesterase family member 3 (E-NPP 3) (Phosphodiesterase I beta) (PD-Ibeta) (Phosphodiesterase I/nucleotide pyrophosphatase 3) (CD antigen CD203c) [Includes: Alkaline phosphodiesterase I (EC 3.1.4.1); Nucleotide pyrophosphatase (NPPase) (EC 3.6.1.9) (Nucleotide diphosphatase)]	ENPP3	Bos taurus (Bovine)	6	6	378.26	99459	874
B2D1N9	ATP binding cassette subfamily G member 2 (Breast cancer resistance protein)	ABCG2	Bos taurus (Bovine)	6	6	462.86	73050	658
A7YY28	Putative protein-lysine deacylase ABHD14B (EC 2.3.1.-) (Alpha/beta hydrolase domain-containing protein 14B) (Abhydrolase domain-containing protein 14B)	ABHD14B	Bos taurus (Bovine)	6	6	275.5	22441	210
A0A452DJ82	Rho GDP dissociation inhibitor alpha	ARHGDIA	Bos taurus (Bovine)	6	6	636.77	32777	299
O46375	Transthyretin (Prealbumin)	TTR	Bos taurus (Bovine)	6	6	892.51	15717	147
A0A3Q1MUX4	Biotinidase	BTD	Bos taurus (Bovine)	6	6	456.91	59175	534
A0A3Q1MG73	Fibulin-1	FBLN1	Bos taurus (Bovine)	6	6	414.06	74225	674
Q0VCX1	Complement C1s subcomponent (EC 3.4.21.42) (C1 esterase) (Complement component 1 subcomponent s) [Cleaved into: Complement C1s subcomponent heavy chain; Complement C1s subcomponent light chain]	C1S	Bos taurus (Bovine)	6	6	391.85	76560	689
F1MX50	Cellular repressor of E1A stimulateds 1	CREG1	Bos taurus (Bovine)	6	6	749.51	23943	221
Q09TE3	Insulin-like growth factor binding protein acid labile subunit	IGFALS	Bos taurus (Bovine)	6	6	334.64	65928	611
A7E3W2	Galectin-3-binding protein (Lectin galactoside-binding soluble 3-binding protein)	LGALS3BP	Bos taurus (Bovine)	6	6	688.95	62087	555
F1MBS3	Transforming growth factor beta induced	TGFBI	Bos taurus (Bovine)	6	6	532.19	70748	649
G3MXK6	Chitinase domain containing 1	CHID1	Bos taurus (Bovine)	6	6	266.55	43365	385
G5E5C8	Transaldolase (EC 2.2.1.2)	TALDO1	Bos taurus (Bovine)	6	6	312.83	37658	337
A0A3Q1LGM4	Complement factor I	CFI	Bos taurus (Bovine)	6	6	507.29	64624	583
A0A3Q1MGP1	Complement C1r	C1R	Bos taurus (Bovine)	6	6	564.18	81160	713
P10103	High mobility group protein B1 (High mobility group protein 1) (HMG-1)	HMGB1 HMG1	Bos taurus (Bovine)	6	6	418.09	24892	215
Q1RMM9	Alpha-galactosidase (EC 3.2.1.-)	NAGA	Bos taurus (Bovine)	6	6	315.86	46530	411
G3N2D8	Glutathione hydrolase (EC 2.3.2.2) (EC 3.4.19.13) (Gamma-glutamyltransferase) (Gamma-glutamyltranspeptidase)	GGT1	Bos taurus (Bovine)	6	6	502.81	60836	568
A6QM01	N-acetyl-alpha-glucosaminidase (NAGLU protein)	NAGLU	Bos taurus (Bovine)	6	6	654.39	74029	667
A0A3Q1M3H8	Serum amyloid A protein	SAA3	Bos taurus (Bovine)	5	2	261.85	15700	142
A4FV54	Ras-related protein Rab-8A (EC 3.6.5.2)	RAB8A	Bos taurus (Bovine)	5	2	374.16	23669	207
F1N160	Ig-like domain-containing protein		Bos taurus (Bovine)	5	2	751.07	33923	317
A0A3Q1MG98	Solute carrier family 34 member 2	SLC34A2	Bos taurus (Bovine)	5	3	418.09	77965	711
Q3ZBG0	Proteasome subunit alpha type-7	PSMA7	Bos taurus (Bovine)	5	4	304.54	27852	248
A0A3Q1LSW9	Carboxypeptidase Q (Plasma glutamate carboxypeptidase)	CPQ	Bos taurus (Bovine)	5	4	339.72	52845	483
A0A3Q1MU33	Annexin	ANXA5	Bos taurus (Bovine)	5	4	378.73	35853	319
A0A3Q1N5X6	FAM20C golgi associated secretory pathway kinase	FAM20C	Bos taurus (Bovine)	5	4	335.93	80472	730
A0A3Q1M2R2	MIA SH3 domain ER export factor 3	MIA3	Bos taurus (Bovine)	5	4	433.69	214035	1929
P12763	Alpha-2-HS-glycoprotein (Asialofetuin) (Fetuin-A)	AHSG FETUA	Bos taurus (Bovine)	5	4	564.52	38394	359
Q2KIV8	Glutathione S-transferase (EC 2.5.1.18)	GSTM3	Bos taurus (Bovine)	5	4	269.49	26832	225
G3MZ88	DnaJ heat shock protein family (Hsp40) member B9	DNAJB9	Bos taurus (Bovine)	5	4	416.71	25699	223
P62935	Peptidyl-prolyl cis-trans isomerase A (PPIase A) (EC 5.2.1.8) (Cyclophilin A) (Cyclosporin A-binding protein) (Rotamase A) [Cleaved into: Peptidyl-prolyl cis-trans isomerase A, N-terminally processed]	PPIA	Bos taurus (Bovine)	5	4	275.05	17858	164
A0A3Q1LIW2	Tenascin C	TNC	Bos taurus (Bovine)	5	4	236.72	220826	2019
Q5EA79	Galactose mutarotase (EC 5.1.3.3) (Aldose 1-epimerase)	GALM	Bos taurus (Bovine)	5	4	345.15	37591	342
A0A3Q1M6U9	Mucin 20, cell surface associated	MUC20	Bos taurus (Bovine)	5	5	469.71	72465	704
A0A140T851	Protein C, inactivator of coagulation factors Va and VIIIa	PROC	Bos taurus (Bovine)	5	5	311.89	50676	451
A0A3Q1MKJ7	Glucosidase 2 subunit beta	PRKCSH	Bos taurus (Bovine)	5	5	410.46	66278	593
Q3SX46	C1GALT1-specific chaperone 1	C1GALT1C1	Bos taurus (Bovine)	5	5	364.65	36417	318
Q3ZCL0	Cysteine-rich secretory protein 2 (Cysteine-rich secretory protein 3)	CRISP3 CRISP2	Bos taurus (Bovine)	5	5	289.21	27435	244
A0A3Q1LRN7	Hexose-6-phosphate dehydrogenase/glucose 1-dehydrogenase	H6PD	Bos taurus (Bovine)	5	5	279.48	88898	792
P58073	Parathyroid hormone-related protein (PTH-rP) (PTHrP) [Cleaved into: Osteostatin]	PTHLH	Bos taurus (Bovine)	5	5	510.94	20396	177
Q58CQ9	Pantetheinase (EC 3.5.1.92) (Pantetheine hydrolase) (Vascular non-inflammatory molecule 1) (Vanin-1)	VNN1	Bos taurus (Bovine)	5	5	401.07	56910	510
A7E3S8	Heat shock 70kD protein binding protein (ST13 Hsp70 interacting protein) (ST13 protein)	ST13	Bos taurus (Bovine)	5	5	395.83	41419	369
Q3T074	NAD(P)(+)--arginine ADP-ribosyltransferase (EC 2.4.2.31) (Mono(ADP-ribosyl)transferase)	ART3	Bos taurus (Bovine)	5	5	309.5	43970	390
F1N2L9	Aldehyde dehydrogenase 9 family member A1	ALDH9A1	Bos taurus (Bovine)	5	5	292.97	56668	520
F1MD94	Matrilin 3	MATN3	Bos taurus (Bovine)	5	5	363.22	46335	421
A0A452DIB1	Ras-related protein Rab-18	RAB18	Bos taurus (Bovine)	5	5	390.12	25952	234
E1BFX4	N-sulfoglucosamine sulfohydrolase	SGSH	Bos taurus (Bovine)	5	5	215.97	57214	505
A0A452DIX3	Triosephosphate isomerase (EC 5.3.1.1)	TPI1	Bos taurus (Bovine)	5	5	416.4	30558	286
A0A3Q1LMP2	KRAS proto-onco, GTPase	KRAS	Bos taurus (Bovine)	5	5	587.29	21425	188
P10096	Glyceraldehyde-3-phosphate dehydrogenase (GAPDH) (EC 1.2.1.12) (Peptidyl-cysteine S-nitrosylase GAPDH) (EC 2.6.99.-)	GAPDH GAPD	Bos taurus (Bovine)	5	5	303	35845	333
Q28065	C4b-binding protein alpha chain (C4bp)	C4BPA	Bos taurus (Bovine)	5	5	269.62	68841	610
F6RMV5	Leucine rich alpha-2-glycoprotein 1	LRG1	Bos taurus (Bovine)	5	5	257.43	39169	353
Q2TBX9	Integrin alpha FG-GAP repeat containing 1	ITFG1	Bos taurus (Bovine)	5	5	350.31	67761	611
Q05443	Lumican (Corneal keratan sulfate proteoglycan 37B core protein) (Keratan sulfate proteoglycan) (KSPG)	LUM LDC	Bos taurus (Bovine)	5	5	271.06	38732	342
Q3SYR0	Serpin family A member 7 (Serpin peptidase inhibitor, clade A (Alpha-1 antiproteinase, antitrypsin), member 7)	SERPINA7	Bos taurus (Bovine)	5	5	254.14	46006	411
O77834	Peroxiredoxin-6 (EC 1.11.1.27) (1-Cys peroxiredoxin) (1-Cys PRX) (Acidic calcium-independent phospholipase A2) (aiPLA2) (EC 3.1.1.4) (Antioxidant protein 2) (Ciliary body glutathione peroxidase) (Glutathione-dependent peroxiredoxin) (Lysophosphatidylcholine acyltransferase 5) (LPC acyltransferase 5) (LPCAT-5) (Lyso-PC acyltransferase 5) (EC 2.3.1.23) (Non-selenium glutathione peroxidase) (NSGPx) …	PRDX6 AOP2 GPX PHGPX	Bos taurus (Bovine)	5	5	324.33	25051	224
Q3T000	Synaptobrevin homolog YKT6 (EC 2.3.1.-)	YKT6	Bos taurus (Bovine)	5	5	339.88	22452	198
A0A3Q1LUG9	Thioredoxin domain containing 5	TXNDC5	Bos taurus (Bovine)	5	5	281.91	47773	437
A0A3Q1M4K3	Ubiquitin-like domain-containing protein	LOC101902760	Bos taurus (Bovine)	5	5	353.43	8629	77
A0A3Q1MSV4	ABO, alpha 1-3-N-acetylgalactosaminyltransferase and alpha 1-3-galactosyltransferase	ABO	Bos taurus (Bovine)	5	5	354.75	42106	362
Q58CS8	N-acetylglucosamine-1-phosphotransferase subunit gamma (GlcNAc-1-phosphotransferase subunit gamma) (UDP-N-acetylglucosamine-1-phosphotransferase subunit gamma)	GNPTG	Bos taurus (Bovine)	5	5	549.1	33762	306
F6QH94	Protein disulfide-isomerase A6 (EC 5.3.4.1)	PDIA6	Bos taurus (Bovine)	5	5	370.02	48111	440
F1ME46	Lectin, mannose binding 1	LMAN1	Bos taurus (Bovine)	5	5	352.69	57990	518
E1BCN3	Protein-arginine deiminase (EC 3.5.3.15)	PADI4	Bos taurus (Bovine)	5	5	344.59	74049	665
Q5E947	Peroxiredoxin-1 (EC 1.11.1.24) (Thioredoxin-dependent peroxiredoxin 1)	PRDX1	Bos taurus (Bovine)	4	2	174.35	22195	199
Q148J4	RAB2A, member RAS onco family (RAB2A, member RAS oncogene family)	RAB2A	Bos taurus (Bovine)	4	2	287.7	20837	189
F1N3M3	Protocadherin gamma subfamily A, 3	PCDHGA3	Bos taurus (Bovine)	4	2	215.6	136855	1267
Q3T0Q4	Nucleoside diphosphate kinase B (NDK B) (NDP kinase B) (EC 2.7.4.6) (Histidine protein kinase NDKB) (EC 2.7.13.3)	NME2	Bos taurus (Bovine)	4	2	508.97	17305	152
A6QLS9	RAB10 protein (RAB10, member RAS onco family)	RAB10	Bos taurus (Bovine)	4	2	280.26	22527	200
F1N7H5	mannose-1-phosphate guanylyltransferase (EC 2.7.7.13)	GMPPB	Bos taurus (Bovine)	4	3	238.39	39771	360
G3MZ19	Jacalin-type lectin domain-containing protein	ZG16B	Bos taurus (Bovine)	4	3	210.57	17580	157
F1N2D5	Iduronate 2-sulfatase	IDS	Bos taurus (Bovine)	4	3	250.24	61119	547
P61223	Ras-related protein Rap-1b (EC 3.6.5.2) (GTP-binding protein smg p21B)	RAP1B	Bos taurus (Bovine)	4	3	342.06	20812	184
A0A3Q1LXR2	Rac family small GTPase 1	RAC1	Bos taurus (Bovine)	4	3	245.65	23476	211
E1BAD2	Peptidase S1 domain-containing protein	LOC505658	Bos taurus (Bovine)	4	3	149.92	28559	251
A0A3Q1MJK1	Serpin peptidase inhibitor, clade B (ovalbumin), member 6	SERPINB6	Bos taurus (Bovine)	4	3	243.99	42580	378
F1MBC5	Coagulation factor IX	F9	Bos taurus (Bovine)	4	4	212.91	50325	447
A6QPW7	TNF receptor superfamily member 6b (TNFRSF6B protein)	TNFRSF6B	Bos taurus (Bovine)	4	4	239.86	32354	296
Q3ZCK9	Proteasome subunit alpha type-4	PSMA4	Bos taurus (Bovine)	4	4	217.45	29465	261
P09487	Alkaline phosphatase, tissue-nonspecific isozyme (AP-TNAP) (TNAP) (TNSALP) (EC 3.1.3.1) (Alkaline phosphatase liver/bone/kidney isozyme) (Phosphoamidase) (Phosphocreatine phosphatase) (EC 3.9.1.1)	ALPL	Bos taurus (Bovine)	4	4	274.32	57156	524
A7MBI6	GLOD4 protein (Glyoxalase domain containing 4)	GLOD4	Bos taurus (Bovine)	4	4	206.34	33232	298
Q2KIT0	Protein HP-20 homolog		Bos taurus (Bovine)	4	4	582.27	20633	191
F1MHC2	Syntaxin binding protein 2	STXBP2	Bos taurus (Bovine)	4	4	318.77	66314	593
A0A452DID1	Tumor protein, translationally-controlled 1	TPT1	Bos taurus (Bovine)	4	4	241.21	24628	219
O97764	Zeta-crystallin	CRYZ	Bos taurus (Bovine)	4	4	343.66	35361	330
O18836	Growth/differentiation factor 8 (GDF-8) (Myostatin)	MSTN GDF8 MH	Bos taurus (Bovine)	4	4	258.85	42524	375
A1A4J1	ATP-dependent 6-phosphofructokinase, liver type (ATP-PFK) (PFK-L) (EC 2.7.1.11) (6-phosphofructokinase type B) (Phosphofructo-1-kinase isozyme B) (PFK-B) (Phosphohexokinase)	PFKL	Bos taurus (Bovine)	4	4	253.28	85237	780
Q5E946	Parkinson disease protein 7 homolog (Maillard deglycase) (Parkinsonism-associated deglycase) (Protein DJ-1) (DJ-1) (Protein/nucleic acid deglycase DJ-1) (EC 3.1.2.-, EC 3.5.1.-, EC 3.5.1.124)	PARK7	Bos taurus (Bovine)	4	4	261.15	20023	189
A0A3Q1N1J5	Phospholipase B-like (EC 3.1.1.-)	PLBD2	Bos taurus (Bovine)	4	4	203.1	70635	632
F1MMK9	Protein AMBP	KIF12	Bos taurus (Bovine)	4	4	187.54	52968	482
A0A3Q1MFM2	GDP-fucose protein O-fucosyltransferase 2 (EC 2.4.1.221) (Peptide-O-fucosyltransferase 2)	POFUT2	Bos taurus (Bovine)	4	4	215.44	51956	449
A0A452DJF3	Phosphatidylinositol transfer protein beta	PITPNB	Bos taurus (Bovine)	4	4	282.51	31560	271
F6QH17	Syndecan binding protein	SDCBP	Bos taurus (Bovine)	4	4	221.75	38556	360
A5D7A2	Glycine--tRNA ligase (EC 6.1.1.14) (Diadenosine tetraphosphate synthetase)	GARS1 GARS	Bos taurus (Bovine)	4	4	238.9	83065	739
A0A3Q1LVE7	Polyadenylate-binding protein (PABP)	PABPC1	Bos taurus (Bovine)	4	4	202.42	69572	625
A0A3Q1LM20	Histone H4	LOC112445649	Bos taurus (Bovine)	4	4	351.65	14997	136
A0A3S5ZPF7	Phosphoserine aminotransferase (EC 2.6.1.52)	PSAT1	Bos taurus (Bovine)	4	4	255.51	47946	438
Q07537	Polypeptide N-acetylgalactosaminyltransferase 1 (EC 2.4.1.41) (Polypeptide GalNAc transferase 1) (GalNAc-T1) (pp-GaNTase 1) (Protein-UDP acetylgalactosaminyltransferase 1) (UDP-GalNAc:polypeptide N-acetylgalactosaminyltransferase 1) [Cleaved into: Polypeptide N-acetylgalactosaminyltransferase 1 soluble form]	GALNT1	Bos taurus (Bovine)	4	4	111.61	64150	559
A0A3Q1LW78	Stress induced phosphoprotein 1	STIP1	Bos taurus (Bovine)	4	4	189.94	74192	650
A0A3Q1MMH1	Protein S	PROS1	Bos taurus (Bovine)	4	4	191.92	70574	633
Q9XSC9	Transcobalamin-2 (TC-2) (Transcobalamin II) (TC II) (TCII)	TCN2	Bos taurus (Bovine)	4	4	253.98	47928	432
P37980	Inorganic pyrophosphatase (EC 3.6.1.1) (Pyrophosphate phospho-hydrolase) (PPase)	PPA1 PP	Bos taurus (Bovine)	4	4	259.11	32793	289
A0A3Q1LHR9	Tripeptidyl-peptidase 1 (EC 3.4.14.9) (Tripeptidyl aminopeptidase) (Tripeptidyl-peptidase I)	TPP1	Bos taurus (Bovine)	4	4	358.87	61353	563
A6QNS6	NID1 protein (Nidogen 1)	NID1	Bos taurus (Bovine)	4	4	221.26	135915	1241
F1MXJ5	IST1 homolog (Charged multivesicular body protein 8)	IST1	Bos taurus (Bovine)	4	4	187.98	39800	364
A0A3Q1MRQ2	Complement C8 gamma chain	C8G	Bos taurus (Bovine)	4	4	233.31	41192	387
F1MKH8	Matrix metallopeptidase 2	MMP2	Bos taurus (Bovine)	4	4	232.75	73801	661
A0A3Q1MEM9	Mucin 1, cell surface associated	MUC1	Bos taurus (Bovine)	4	4	209.06	63375	640
P22226	Cathelicidin-1 (Bactenecin-1) (Bac1) (Cyclic dodecapeptide)	CATHL1 BAC1	Bos taurus (Bovine)	4	4	420.6	17589	155
P40673	High mobility group protein B2 (High mobility group protein 2) (HMG-2)	HMGB2 HMG2	Bos taurus (Bovine)	4	4	244.03	24019	209
A0A3Q1MEK2	Major allergen BDA20	BDA20	Bos taurus (Bovine)	4	4	185.54	19214	169
G3N0Q8	Azurocidin 1	AZU1	Bos taurus (Bovine)	4	4	258.73	26488	246
Q0IIA2	Odorant-binding protein-like	MGC151921	Bos taurus (Bovine)	4	4	244.28	19592	172
A0A3Q1MF69	Semaphorin 3F	SEMA3F	Bos taurus (Bovine)	3	2	153.54	85690	761
E1BJ49	MBL associated serine protease 2	MASP2	Bos taurus (Bovine)	3	2	167.13	76336	686
A6QP30	CPN2 protein (Carboxypeptidase N subunit 2)	CPN2	Bos taurus (Bovine)	3	2	231.01	60002	548
A6QNW7	CD5 molecule like (CD5L protein)	CD5L	Bos taurus (Bovine)	3	2	362.49	50179	451
Q3ZCK2	RAS like proto-onco A (V-ral simian leukemia viral oncogene homolog A (Ras related))	RALA	Bos taurus (Bovine)	3	2	130.31	23525	206
Q3MI05	Lysosomal protective protein (EC 3.4.16.5) (Cathepsin A) [Cleaved into: Lysosomal protective protein 32 kDa chain; Lysosomal protective protein 20 kDa chain]	CTSA PPGB	Bos taurus (Bovine)	3	2	177.06	53946	479
Q0V8R6	Beta-hexosaminidase subunit alpha (EC 3.2.1.52) (Beta-N-acetylhexosaminidase subunit alpha) (Hexosaminidase subunit A) (N-acetyl-beta-glucosaminidase subunit alpha)	HEXA	Bos taurus (Bovine)	3	2	122.27	60314	529
A2VE47	ADP-dependent glucokinase (ADP-GK) (ADPGK) (EC 2.7.1.147)	ADPGK	Bos taurus (Bovine)	3	2	151.42	54052	497
A0A140T8D4	Legumain (EC 3.4.22.34) (Asparaginyl endopeptidase) (Protease, cysteine 1)	LGMN	Bos taurus (Bovine)	3	2	156.42	49204	433
A0A3Q1M347	ST6 beta-galactoside alpha-2,6-sialyltransferase 1	ST6GAL1	Bos taurus (Bovine)	3	2	171.63	46245	405
A0A3Q1LY19	L-lactate dehydrogenase (EC 1.1.1.27)		Bos taurus (Bovine)	3	2	161.88	36559	332
A0A140T866	D-3-phosphoglycerate dehydrogenase (EC 1.1.1.95)	PHGDH	Bos taurus (Bovine)	3	2	156.23	56315	533
F1MCZ3	Scinderin	SCIN	Bos taurus (Bovine)	3	2	123.08	76983	684
A0A3Q1MPM1	exo-alpha-sialidase (EC 3.2.1.18)	NEU1	Bos taurus (Bovine)	3	2	141.34	45458	416
E1BJP1	Lipocalin/cytosolic fatty-acid binding domain-containing protein	LOC513329	Bos taurus (Bovine)	3	2	168.16	20641	182
A0A3Q1LSF0	Ig-like domain-containing protein		Bos taurus (Bovine)	3	2	189.38	15019	142
A0A3S5ZPM3	6-phosphogluconate dehydrogenase, decarboxylating (EC 1.1.1.44)	PGD	Bos taurus (Bovine)	3	2	106.87	60741	559
F1MJW4	FAM20A golgi associated secretory pathway pseudokinase	FAM20A	Bos taurus (Bovine)	3	2	160.09	59700	526
A0A3Q1LY34	Glutathione S-transferase M1	GSTM1	Bos taurus (Bovine)	3	2	152.86	30450	266
F1MLX9	Guanine deaminase (Guanase) (EC 3.5.4.3) (Guanine aminohydrolase)	GDA	Bos taurus (Bovine)	3	2	218.02	51027	454
F1N102	Complement C8 beta chain	C8B	Bos taurus (Bovine)	3	3	191.21	66642	590
F1MUP1	Folate hydrolase 1B	FOLH1B	Bos taurus (Bovine)	3	3	158.69	84567	750
Q9BGI3	Peroxiredoxin-2 (EC 1.11.1.24) (Thioredoxin-dependent peroxiredoxin 2)	PRDX2	Bos taurus (Bovine)	3	3	188.84	21932	199
E1BKM4	Programmed cell death 6 interacting protein	PDCD6IP	Bos taurus (Bovine)	3	3	120.01	96817	875
F1MHM5	Tyrosine--tRNA ligase (EC 6.1.1.1) (Tyrosyl-tRNA synthetase)	YARS1	Bos taurus (Bovine)	3	3	182.15	59123	528
Q3ZBH5	Proliferation-associated 2G4 (Proliferation-associated 2G4, 38kDa)	PA2G4	Bos taurus (Bovine)	3	3	140.59	43775	394
Q5E9F7	Cofilin-1 (Cofilin, non-muscle isoform)	CFL1	Bos taurus (Bovine)	3	3	232.89	18507	166
G3MZI7	Collagen type V alpha 1 chain	COL5A1	Bos taurus (Bovine)	3	3	195.79	184753	1847
P50291	Follistatin (FS) (Activin-binding protein)	FST	Bos taurus (Bovine)	3	3	222.57	37933	344
Q0VCH9	GLI pathogenesis-related 2 (GLI pathosis related 2)	GLIPR2	Bos taurus (Bovine)	3	3	216.85	17199	154
Q2KIU3	Protein HP-25 homolog 2		Bos taurus (Bovine)	3	3	141.4	22897	215
Q2TBX6	Proteasome subunit beta type-1	PSMB1	Bos taurus (Bovine)	3	3	168.22	26229	241
P81623	Endoplasmic reticulum resident protein 29 (ERp29)	ERP29	Bos taurus (Bovine)	3	3	115.53	28788	258
Q5E998	Cathepsin L2 (EC 3.4.22.43)	CTSV CTSL2	Bos taurus (Bovine)	3	3	204.78	37369	334
Q2KIV9	Complement C1q subcomponent subunit B	C1QB	Bos taurus (Bovine)	3	3	204.48	26383	247
A6QQD5	SLC27A6 protein (Solute carrier family 27 member 6)	SLC27A6	Bos taurus (Bovine)	3	3	175.94	71688	635
A0A3Q1MDR4	Hypoxanthine phosphoribosyltransferase (EC 2.4.2.8)	HPRT1	Bos taurus (Bovine)	3	3	154.34	24511	218
A6QLZ0	Galectin	LGALS3	Bos taurus (Bovine)	3	3	210.76	27629	265
A0A3Q1NGC5	Peptidase D	PEPD	Bos taurus (Bovine)	3	3	133.83	54870	494
A0A3Q1LTB9	Coagulation factor XIII A chain	F13A1	Bos taurus (Bovine)	3	3	128.54	75550	668
A0A3Q1MIF5	Ribonuclease A family member 4	RNASE4 ANG	Bos taurus (Bovine)	3	3	174.58	18180	165
A0A3Q1NIF0	Suppressor of tumorigenicity 14 protein homolog (EC 3.4.21.109) (Serine protease 14)	ST14	Bos taurus (Bovine)	3	3	172.7	93719	844
P12624	Myristoylated alanine-rich C-kinase substrate (MARCKS) (ACAMP-81)	MARCKS MACS	Bos taurus (Bovine)	3	3	191.22	31646	333
A0A3Q1M193	Glycoprotein 2	GP2	Bos taurus (Bovine)	3	3	140.81	58427	525
Q9BGI1	Peroxiredoxin-5, mitochondrial (EC 1.11.1.24) (Peroxiredoxin V) (Prx-V) (Thioredoxin peroxidase) (Thioredoxin-dependent peroxiredoxin 5)	PRDX5	Bos taurus (Bovine)	3	3	147.8	23238	219
Q5E987	Proteasome subunit alpha type-5	PSMA5	Bos taurus (Bovine)	3	3	186.45	26394	241
A0A3Q1MSW9	Plasma retinol-binding protein	RBP4	Bos taurus (Bovine)	3	3	202.27	28956	262
Q3T0X5	Proteasome subunit alpha type-1	PSMA1	Bos taurus (Bovine)	3	3	147.8	29567	263
A0A3S5ZPJ8	Cathepsin L	CTSL	Bos taurus (Bovine)	3	3	351.57	37099	333
A0A3Q1MAC3	Heme-binding protein 1		Bos taurus (Bovine)	3	3	348.18	21128	191
F1MVT9	SPARC (osteonectin), cwcv and kazal like domains proteoglycan 1	SPOCK1	Bos taurus (Bovine)	3	3	127.76	47556	426
A0A3Q1MIX0	Golgi associated kinase 1A	GASK1A	Bos taurus (Bovine)	3	3	127.07	62702	572
P33097	Aspartate aminotransferase, cytoplasmic (cAspAT) (EC 2.6.1.1) (EC 2.6.1.3) (Cysteine aminotransferase, cytoplasmic) (Cysteine transaminase, cytoplasmic) (cCAT) (Glutamate oxaloacetate transaminase 1) (Transaminase A)	GOT1	Bos taurus (Bovine)	3	3	230.66	46370	413
G3N0S9	Sushi domain-containing protein		Bos taurus (Bovine)	3	3	147.59	21474	192
A6QP36	LMAN2 protein (Lectin, mannose binding 2)	LMAN2	Bos taurus (Bovine)	3	3	274.78	40376	359
A0A3Q1N6D1	Capping actin protein, gelsolin like	CAPG	Bos taurus (Bovine)	3	3	157.68	40622	363
E1B725	Alpha-galactosidase (EC 3.2.1.-)	GLA	Bos taurus (Bovine)	3	3	169.17	49763	439
A0A3Q1M5K3	Semaphorin 6D	SEMA6D	Bos taurus (Bovine)	3	3	132.88	117532	1054
F1N1S6	Complement C1r subcomponent like	C1RL	Bos taurus (Bovine)	3	3	117.59	58911	534
P61585	Transforming protein RhoA (EC 3.6.5.2) (Gb) (p21)	RHOA ARHA RHO12	Bos taurus (Bovine)	3	3	425.36	21754	193
P33046	Cathelicidin-4 (Indolicidin)	CATHL4	Bos taurus (Bovine)	3	3	197.87	16468	144
F1MHS5	S100 calcium binding protein A9	S100A9	Bos taurus (Bovine)	3	3	103.19	17118	156
E1BHJ0	Profilin		Bos taurus (Bovine)	3	3	169.08	15106	140
A6QPT4	MPO protein (Myeloperoxidase)	MPO	Bos taurus (Bovine)	3	3	136.73	81840	719
A0A452DIX8	UMP-CMP kinase (EC 2.7.4.14) (Deoxycytidylate kinase) (CK) (dCMP kinase) (Nucleoside-diphosphate kinase) (EC 2.7.4.6) (Uridine monophosphate/cytidine monophosphate kinase) (UMP/CMP kinase) (UMP/CMPK)	CMPK1 CMPK	Bos taurus (Bovine)	3	3	150.81	26023	228
A0A3Q1MGM5	Prostaglandin D2 synthase	PTGDS	Bos taurus (Bovine)	3	3	194.74	21275	193
A0A3Q1MSJ6	Serine protease 22	PRSS22	Bos taurus (Bovine)	3	3	199.94	37243	343
E1BF81	Corticosteroid-binding globulin (CBG) (Serpin A6) (Transcortin)	SERPINA6 CBG	Bos taurus (Bovine)	3	3	143.12	45074	404
A0A3Q1LRP4	Fumarylacetoacetase (EC 3.7.1.2) (Fumarylacetoacetate hydrolase)	FAH	Bos taurus (Bovine)	3	3	111.31	45106	410
A0A3Q1MA07	Serpin B5	SERPINB5	Bos taurus (Bovine)	3	3	201.04	42193	375
P05689	Cathepsin Z (EC 3.4.18.1)	CTSZ	Bos taurus (Bovine)	3	3	150.12	33864	304
A0A3Q1M1P8	Hepsin	HPN	Bos taurus (Bovine)	2	2	69.66	43347	403
F1MS32	Apolipoprotein D (Apo-D)	APOD	Bos taurus (Bovine)	2	2	65.05	24016	212
A0A3Q1M4H2	ADAM metallopeptidase domain 9	ADAM9	Bos taurus (Bovine)	2	2	156.78	90585	821
A5D9E8	Mimecan (Osteoglycin) [Cleaved into: Corneal keratan sulfate proteoglycan 25 core protein (KSPG25 protein); Osteoinductive factor (OIF)]	OGN OIF	Bos taurus (Bovine)	2	2	60.9	34175	299
P21809	Biglycan (Bone/cartilage proteoglycan I) (Leucine-rich PG I) (PG-S1)	BGN	Bos taurus (Bovine)	2	2	112.28	41564	369
A0A3S5ZPG9	Mucin 15, cell surface associated	MUC15	Bos taurus (Bovine)	2	2	141.95	35661	330
E1BH94	Peptidoglycan recognition protein 2	PGLYRP2	Bos taurus (Bovine)	2	2	276.77	63447	591
F1MEW4	Cystathionine beta-synthase (EC 4.2.1.22)	CBS	Bos taurus (Bovine)	2	2	56.84	62827	571
A0A3Q1LYB4	Syntaxin 3	STX3	Bos taurus (Bovine)	2	2	105.7	37563	332
A0A3Q1LNE9	Vitronectin	VTN	Bos taurus (Bovine)	2	2	103.74	52317	469
A0A3Q1LJQ7	Adenylyl cyclase-associated protein		Bos taurus (Bovine)	2	2	174.91	51288	471
A0A3Q1MXB7	Actin related protein 3	ACTR3	Bos taurus (Bovine)	2	2	138.58	54898	483
A0A3Q1MM55	Glucose-6-phosphate 1-dehydrogenase (EC 1.1.1.49)	G6PD	Bos taurus (Bovine)	2	2	89.09	63212	555
A6QNX2	DPP7 protein (Dipeptidyl peptidase 7)	DPP7	Bos taurus (Bovine)	2	2	81.6	53609	488
Q3SZ62	Phosphoglycerate mutase 1 (EC 5.4.2.11) (EC 5.4.2.4) (BPG-dependent PGAM 1) (Phosphoglycerate mutase isozyme B) (PGAM-B)	PGAM1	Bos taurus (Bovine)	2	2	196.43	28834	254
A0A3Q1N5T2	Eukaryotic translation initiation factor 3 subunit J (eIF3j) (Eukaryotic translation initiation factor 3 subunit 1) (eIF-3-alpha) (eIF3 p35)	EIF3J EIF3S1	Bos taurus (Bovine)	2	2	120.36	25253	231
Q1JPD9	G protein-coupled receptor class C group 5 member B (G protein-coupled receptor, family C, group 5, member B)	GPRC5B	Bos taurus (Bovine)	2	2	155.46	43045	387
E1BHY6	Granulin	GRN	Bos taurus (Bovine)	2	2	104.59	63042	587
E1BLR9	Carboxypeptidase D (EC 3.4.17.22) (Metallocarboxypeptidase D)	CPD	Bos taurus (Bovine)	2	2	84.19	152489	1377
E1BJ08	Glutathione-dependent dehydroascorbate reductase (EC 1.20.4.2) (EC 1.8.5.1) (EC 2.5.1.18) (Monomethylarsonic acid reductase)	LOC785216	Bos taurus (Bovine)	2	2	101.08	38008	344
A0A3Q1M4L6	H2B clustered histone 14	H2BC14	Bos taurus (Bovine)	2	2	86.65	17078	154
A0A3Q1MBX2	Uncharacterized protein		Bos taurus (Bovine)	2	2	107.05	36290	307
Q2YDE4	Proteasome subunit alpha type-6	PSMA6	Bos taurus (Bovine)	2	2	128.99	27382	246
A7MBJ5	Cullin-associated NEDD8-dissociated protein 1 (Cullin-associated and neddylation-dissociated protein 1)	CAND1	Bos taurus (Bovine)	2	2	90.93	136289	1230
A0A096LNF2	Histone H2A	H2AC19	Bos taurus (Bovine)	2	2	114.54	15521	143
A0A140T887	Uridine 5'-monophosphate synthase (EC 2.4.2.10) (EC 4.1.1.23)	UMPS	Bos taurus (Bovine)	2	2	74.69	52249	480
A0A3B0IZF8	Adiponectin B (Complement C1q C chain)	C1QC ADIB	Bos taurus (Bovine)	2	2	135.69	25712	243
A5PKD6	G protein subunit beta 4 (GNB4 protein)	GNB4	Bos taurus (Bovine)	2	2	128.26	37513	340
Q3MHR7	Actin-related protein 2/3 complex subunit 2 (Arp2/3 complex 34 kDa subunit) (p34-ARC)	ARPC2	Bos taurus (Bovine)	2	2	75.43	34327	300
A0A3Q1M0T8	Fc fragment of IgG receptor IIb	FCGR2B	Bos taurus (Bovine)	2	2	65.75	29533	261
A0A3Q1LFG8	F-actin-capping protein subunit alpha	CAPZA1	Bos taurus (Bovine)	2	2	89.06	33800	295
Q5E994	Charged multivesicular body protein 1b (Chromatin-modifying protein 1b) (CHMP1b)	CHMP1B	Bos taurus (Bovine)	2	2	80.2	22008	199
A0A3Q1M338	Glucosamine-6-phosphate isomerase (EC 3.5.99.6) (Glucosamine-6-phosphate deaminase)	GNPDA1	Bos taurus (Bovine)	2	2	104.21	29972	268
A0A3Q1MAU7	S-formylglutathione hydrolase (EC 3.1.2.12)	ESD	Bos taurus (Bovine)	2	2	84.38	32719	292
A5PKH0	TOR1AIP2 protein (Torsin 1A interacting protein 2)	TOR1AIP2	Bos taurus (Bovine)	2	2	102.27	51556	469
Q2KIX7	Protein HP-25 homolog 1		Bos taurus (Bovine)	2	2	388.91	22541	212
A0A3Q1LZS5	C-type lectin domain family 3 member B	CLEC3B	Bos taurus (Bovine)	2	2	205.7	22279	203
Q2KJ93	Cell division control protein 42 homolog (EC 3.6.5.2)	CDC42	Bos taurus (Bovine)	2	2	170.63	21245	191
A0A3Q1M8R8	Transmembrane protein 263	TMEM263	Bos taurus (Bovine)	2	2	77.75	24754	241
E1BJY4	Platelet derived growth factor C	PDGFC	Bos taurus (Bovine)	2	2	52.18	44154	397
A0A3Q1LUB3	S-methyl-5'-thioadenosine phosphorylase (EC 2.4.2.28) (5'-methylthioadenosine phosphorylase) (MTA phosphorylase) (MTAP) (MTAPase)	MTAP	Bos taurus (Bovine)	2	2	120.02	31320	283
P56965	N(G),N(G)-dimethylarginine dimethylaminohydrolase 1 (DDAH-1) (Dimethylarginine dimethylaminohydrolase 1) (EC 3.5.3.18) (DDAHI) (Dimethylargininase-1)	DDAH1	Bos taurus (Bovine)	2	2	122.06	31269	285
A0A3Q1LZC0	glycerol kinase (EC 2.7.1.30)	GK	Bos taurus (Bovine)	2	2	94.31	62944	581
A0A3Q1LR40	Lipoprotein lipase (EC 3.1.1.34)	LIPG	Bos taurus (Bovine)	2	2	178.26	56271	500
E1BB91	Collagen type VI alpha 3 chain	COL6A3	Bos taurus (Bovine)	2	2	109.76	339377	3132
Q58DP6	Ribonuclease 4 (RNase 4) (EC 3.1.27.-) (Ribonuclease BL4)	RNASE4 RNS4	Bos taurus (Bovine)	2	2	202.08	16927	147
A0A3Q1LW82	N-myc downstream regulated 1	NDRG1	Bos taurus (Bovine)	2	2	159.45	45191	415
A0A3Q1LGL7	Laminin subunit alpha 4	LAMA4	Bos taurus (Bovine)	2	2	85.27	198276	1783
A0A3Q1MHR3	Exostosin glycosyltransferase 2	EXT2	Bos taurus (Bovine)	2	2	113.89	84524	749
Q3T0L2	Endoplasmic reticulum resident protein 44 (ER protein 44) (ERp44) (Thioredoxin domain-containing protein 4)	ERP44 TXNDC4	Bos taurus (Bovine)	2	2	130.47	46806	406
A0A3Q1M9X3	Glycerol-3-phosphate dehydrogenase [NAD(+)] (EC 1.1.1.8)	GPD1	Bos taurus (Bovine)	2	2	95.25	45929	426
A0A3Q1M2A1	GDP-L-fucose synthase (EC 1.1.1.271) (GDP-4-keto-6-deoxy-D-mannose-3,5-epimerase-4-reductase)	GFUS	Bos taurus (Bovine)	2	2	84.99	56759	525
G3MWP1	Elastase, neutrophil expressed	ELANE	Bos taurus (Bovine)	2	2	142.58	31009	286
A0A452DJD0	Secretoglobin, family 1D, member 2	SCGB1D	Bos taurus (Bovine)	2	2	121.64	11286	102
A0A3Q1LGG1	Actin-related protein 2/3 complex subunit		Bos taurus (Bovine)	2	2	110.89	41069	370
A0A3Q1LRR3	Cellular communication network factor 1	CCN1	Bos taurus (Bovine)	2	2	98.01	50978	463
A0A140T850	Glutathione synthetase (GSH-S) (EC 6.3.2.3)	GSS	Bos taurus (Bovine)	2	2	112.66	52061	474
P30932	CD9 antigen (CD antigen CD9)	CD9	Bos taurus (Bovine)	2	2	90.98	25241	226
A0A3Q1M326	Synaptotagmin binding cytoplasmic RNA interacting protein	SYNCRIP	Bos taurus (Bovine)	2	2	83.1	67713	606
E1BAB5	Golgi integral membrane protein 4	GOLIM4	Bos taurus (Bovine)	2	2	99.97	81244	694
A0A3Q1M471	Arylsulfatase A	ARSA	Bos taurus (Bovine)	2	2	81.27	51665	483
Q58D62	Fetuin-B	FETUB	Bos taurus (Bovine)	2	2	109.19	42636	387
A0A140T894	Tyrosine 3-monooxygenase/tryptophan 5-monooxygenase activation protein beta	YWHAB	Bos taurus (Bovine)	2	2	70.76	28065	246
Q2HJ57	Coactosin-like protein	COTL1	Bos taurus (Bovine)	2	2	70.57	16000	142
Q1LZE9	Serine protease 23 (EC 3.4.21.-)	PRSS23	Bos taurus (Bovine)	2	2	63.44	42419	375
A0A3Q1LGU7	Lipocalin/cytosolic fatty-acid binding domain-containing protein	LOC505052	Bos taurus (Bovine)	2	2	101.51	19591	172
A0A452DJ62	Thrombospondin 4	THBS4	Bos taurus (Bovine)	2	2	75.73	105879	961
A6H797	MLEC protein (Malectin)	MLEC	Bos taurus (Bovine)	2	2	86.9	31546	283
O97680	Thioredoxin (Trx)	TXN	Bos taurus (Bovine)	2	2	96.65	11805	105
Q3MHX0	sulfite oxidase (EC 1.8.3.1)	SUOX	Bos taurus (Bovine)	2	2	95.76	60463	547
Q3SZB7	Fructose-1,6-bisphosphatase 1 (FBPase 1) (EC 3.1.3.11) (D-fructose-1,6-bisphosphate 1-phosphohydrolase 1) (Liver FBPase)	FBP1	Bos taurus (Bovine)	2	2	98.32	36705	338
A0A3Q1LYP2	Secretoglobin, family 2A, member 2	SCGB2A2	Bos taurus (Bovine)	2	2	207.61	11074	99
A0A3Q1MUH4	Phosphatidylinositol transfer protein alpha	PITPNA	Bos taurus (Bovine)	2	2	79.85	33318	284
A0A3Q1MBN7	Staphylococcal nuclease domain-containing protein (EC 3.1.31.1)	SND1	Bos taurus (Bovine)	2	2	87.33	98293	873
A0A3Q1LHT7	Ribosome binding protein 1	RRBP1	Bos taurus (Bovine)	2	2	62.15	166675	1551
Q95JH2	1-acyl-sn-glycerol-3-phosphate acyltransferase alpha (EC 2.3.1.51) (1-acylglycerol-3-phosphate O-acyltransferase 1) (1-AGP acyltransferase 1) (1-AGPAT 1) (Lysophosphatidic acid acyltransferase alpha) (LPAAT-alpha)	AGPAT1	Bos taurus (Bovine)	2	2	169.81	31984	287
Q2KIW1	Paraoxonase (EC 3.1.1.2)	PON1	Bos taurus (Bovine)	2	2	92.99	39816	355
A6H6X2	ANG2 protein (Angiogenin 2) (Ribonuclease A A2)	ANG2 RAA2	Bos taurus (Bovine)	2	2	143.54	17143	147
Q2KI84	Histidine--tRNA ligase, cytoplasmic (EC 6.1.1.21) (Histidyl-tRNA synthetase) (HisRS)	HARS1 HARS	Bos taurus (Bovine)	2	2	86.44	57249	509
P07688	Cathepsin B (EC 3.4.22.1) (BCSB) [Cleaved into: Cathepsin B light chain; Cathepsin B heavy chain]	CTSB	Bos taurus (Bovine)	2	2	205.23	36637	335
G3N342	Ig-like domain-containing protein		Bos taurus (Bovine)	2	2	77.27	54889	491
Q08DN1	TNF receptor superfamily member 21 (Tumor necrosis factor receptor superfamily, member 21)	TNFRSF21	Bos taurus (Bovine)	2	2	119.32	71260	652
P52176	Matrix metalloproteinase-9 (MMP-9) (EC 3.4.24.35) (92 kDa gelatinase) (92 kDa type IV collagenase) (Gelatinase B) (GELB)	MMP9	Bos taurus (Bovine)	2	2	185.32	79038	712
A0A3Q1LJT1	Ig-like domain-containing protein		Bos taurus (Bovine)	2	2	227.21	25040	234
P37141	Glutathione peroxidase 3 (GPx-3) (GSHPx-3) (EC 1.11.1.9) (Plasma glutathione peroxidase) (GPx-P) (GSHPx-P)	GPX3	Bos taurus (Bovine)	2	2	64.5	25648	226
A0A3Q1M6N6	Coagulation factor XII	F12	Bos taurus (Bovine)	2	2	105.28	61826	562
G3MXC8	Actin-related protein 2/3 complex subunit 5	ARPC5	Bos taurus (Bovine)	2	2	123.68	16278	151
A0A3Q1LU13	Quinoid dihydropteridine reductase	QDPR	Bos taurus (Bovine)	2	2	130.52	23740	227
A0A3Q1LPZ4	F-actin-capping protein subunit beta	CAPZB	Bos taurus (Bovine)	2	2	123.46	30982	277
