# Supplementary material for: The skimmed milk proteome of dairy cows is affected by the stage of lactation and by supplementation with polyunsaturated fatty acids
Source: Sci Rep. 2024 Oct 14;14:23990. doi: 10.1038/s41598-024-74978-1 (PMC11473731; doi:10.1038/s41598-024-74978-1)
Supplement: Supplementary file 2 — Supplementary Material 2 [file 41598_2024_74978_MOESM2_ESM.xlsx]

## Sheet: Sheet1
term ID	term description	observed gene count	background gene count	strength	false discovery rate	matching proteins in your network (IDs)	matching proteins in your network (labels)
KW-0732	Signal	238	3116	0.55	9.1e-72	9913.ENSBTAP00000000673,9913.ENSBTAP00000000752,9913.ENSBTAP00000001383,9913.ENSBTAP00000001704,9913.ENSBTAP00000001802,9913.ENSBTAP00000002065,9913.ENSBTAP00000002145,9913.ENSBTAP00000002279,9913.ENSBTAP00000002508,9913.ENSBTAP00000002658,9913.ENSBTAP00000002914,9913.ENSBTAP00000003073,9913.ENSBTAP00000003409,9913.ENSBTAP00000003414,9913.ENSBTAP00000003617,9913.ENSBTAP00000003618,9913.ENSBTAP000…	AHSG,TNC,LOC100138645,LTF,LGALS3BP,ADPGK,FGA,LUM,PDIA6,PLOD1,APOA1,NUCB1,CSN2,PGLYRP1,FUT11,LRG1,MFGE8,FST,HPX,C8A,SERPINA5,AGPAT1,A2M,ITFG1,CSN1S2,FCGBP,CLU,HPSE,MINPP1,P4HB,SEMA3C,GP2,PTHLH,ERP29,FGG,LMAN1,SERPINA3-8,MBL2,CPB2,F2,OS9,NID1,CFB,CSN1S1,ITIH1,LMAN2,CRTAC1,FN1,HTRA1,SERPINA3-7,CREG1,NAGA,SERPINF1,SERPINA10,CHID1,APOE,IDS,CTSC,C1QC,C1QB,SEMA7A,MSTN,OGN,LAMC1,NRP2,DNAJC3,CP,SEMA4A,CPD…
KW-0964	Secreted	137	844	0.88	9.1e-72	9913.ENSBTAP00000000673,9913.ENSBTAP00000001704,9913.ENSBTAP00000001802,9913.ENSBTAP00000002065,9913.ENSBTAP00000002145,9913.ENSBTAP00000002279,9913.ENSBTAP00000002914,9913.ENSBTAP00000003073,9913.ENSBTAP00000003409,9913.ENSBTAP00000003414,9913.ENSBTAP00000004272,9913.ENSBTAP00000004318,9913.ENSBTAP00000004635,9913.ENSBTAP00000005307,9913.ENSBTAP00000006167,9913.ENSBTAP00000006590,9913.ENSBTAP000…	AHSG,LTF,LGALS3BP,ADPGK,FGA,LUM,APOA1,NUCB1,CSN2,PGLYRP1,MFGE8,FST,HPX,SERPINA5,A2M,CSN1S2,CLU,HPSE,SEMA3C,GP2,PTHLH,FGG,C4A,SERPINA3-8,MBL2,CPB2,F2,F13A1,CFB,CTSD,CSN1S1,ITIH1,FN1,HTRA1,SERPINA3-7,CREG1,SERPINF1,CHID1,APOE,C1QC,C1QB,GALNT1,MSTN,OGN,PPIA,C5,LPL,CD9,CD14,HMGB2,PRSS23,B4GALT1,C9,LBP,ALB,C3,ORM1,FETUB,SERPINA6,F5,HMGB1,CLEC3B,MGC137211,F12,MMP2,APCS,EXT2,APOA4,PIGR,LOC112443481,ENPP…
KW-0597	Phosphoprotein	135	2543	0.39	7.31e-21	9913.ENSBTAP00000000341,9913.ENSBTAP00000000465,9913.ENSBTAP00000000673,9913.ENSBTAP00000001187,9913.ENSBTAP00000002279,9913.ENSBTAP00000002691,9913.ENSBTAP00000002914,9913.ENSBTAP00000003073,9913.ENSBTAP00000003409,9913.ENSBTAP00000004559,9913.ENSBTAP00000004751,9913.ENSBTAP00000004892,9913.ENSBTAP00000005581,9913.ENSBTAP00000005600,9913.ENSBTAP00000006139,9913.ENSBTAP00000006383,9913.ENSBTAP000…	YKT6,EIF3J,AHSG,PGK1,LUM,MARCKS,APOA1,NUCB1,CSN2,GSS,PRDX1,TKT,EEF2,RHOA,WARS1,PRDX6,CSN1S2,PSMA7,CLU,PLIN2,LAP3,P4HB,PSMA1,ERP29,PHGDH,PSMB1,CSN1S1,PPA1,ITIH1,GNPDA1,ALDH1A1,FN1,PRDX5,RAP1B,NAGA,PSMA6,SERPINF1,FBP1,SCIN,RAB18,CAND1,APOE,TPT1,TALDO1,SND1,PPIA,PRDX2,DNAJC3,GDI1,PNP,MSN,ENO1,GLYCAM1,UMPS,PSMA4,HPRT1,HMGB2,SDF4,FASN,RAB8A,GPD1,FABP3,YWHAB,ALB,PDIA3,C3,FETUB,F5,YARS1,AHCY,HMGB1,ABHD1…
KW-0645	Protease	43	350	0.75	5.66e-17	9913.ENSBTAP00000001704,9913.ENSBTAP00000004986,9913.ENSBTAP00000006760,9913.ENSBTAP00000007860,9913.ENSBTAP00000008621,9913.ENSBTAP00000009300,9913.ENSBTAP00000009406,9913.ENSBTAP00000009800,9913.ENSBTAP00000010022,9913.ENSBTAP00000010108,9913.ENSBTAP00000011042,9913.ENSBTAP00000012773,9913.ENSBTAP00000014735,9913.ENSBTAP00000016545,9913.ENSBTAP00000017013,9913.ENSBTAP00000019203,9913.ENSBTAP000…	LTF,HPN,PSMA7,LAP3,PSMA1,CPB2,F2,CFB,CTSD,PSMB1,HTRA1,PSMA6,CTSC,MASP1,MASP2,PSMA4,PRSS23,F12,MMP2,ST14,PARK7,PSMA5,MMP9,CNDP2,CTSB,CTSA,C2,F9,LOC505658,LGMN,ELANE,CFD,PRSS22,ERAP1,TPP1,CTSZ,FURIN,PROC,C1S,ERAP2,CPQ,C1R,CFI
KW-0865	Zymogen	24	80	1.14	9.02e-17	9913.ENSBTAP00000009300,9913.ENSBTAP00000009406,9913.ENSBTAP00000009559,9913.ENSBTAP00000009800,9913.ENSBTAP00000010022,9913.ENSBTAP00000014735,9913.ENSBTAP00000017261,9913.ENSBTAP00000020296,9913.ENSBTAP00000023573,9913.ENSBTAP00000025657,9913.ENSBTAP00000027339,9913.ENSBTAP00000027556,9913.ENSBTAP00000036650,9913.ENSBTAP00000039003,9913.ENSBTAP00000048279,9913.ENSBTAP00000053922,9913.ENSBTAP000…	CPB2,F2,F13A1,CFB,CTSD,CTSC,HEXA,GLB1,F5,MMP2,PARK7,MMP9,CTSB,CTSA,F9,LGMN,CFD,TPP1,CTSZ,MAN2B1,FURIN,PROC,CPQ,PROS1
KW-0391	Immunity	28	156	0.92	1.28e-14	9913.ENSBTAP00000001704,9913.ENSBTAP00000002145,9913.ENSBTAP00000003414,9913.ENSBTAP00000008621,9913.ENSBTAP00000009019,9913.ENSBTAP00000009270,9913.ENSBTAP00000009800,9913.ENSBTAP00000013065,9913.ENSBTAP00000014871,9913.ENSBTAP00000016204,9913.ENSBTAP00000016223,9913.ENSBTAP00000020009,9913.ENSBTAP00000020096,9913.ENSBTAP00000021495,9913.ENSBTAP00000022428,9913.ENSBTAP00000022979,9913.ENSBTAP000…	LTF,FGA,PGLYRP1,PSMA1,C4A,MBL2,CFB,CHID1,C1QB,C5,SEMA4A,CD14,HMGB2,C9,LBP,C3,HMGB1,C2,CFD,C6,ENSBTAP00000058374,C1S,S100A9,ERAP2,FGB,HP,C4BPA,CFH
KW-0494	Milk protein	5	7	1.52	4.01e-05	9913.ENSBTAP00000003409,9913.ENSBTAP00000006590,9913.ENSBTAP00000010119,9913.ENSBTAP00000028685,9913.ENSBTAP00000062602	CSN2,CSN1S2,CSN1S1,CSN3,PAEP
KW-0393	Immunoglobulin domain	16	181	0.61	6.42e-05	9913.ENSBTAP00000001613,9913.ENSBTAP00000008076,9913.ENSBTAP00000016223,9913.ENSBTAP00000024362,9913.ENSBTAP00000026377,9913.ENSBTAP00000029116,9913.ENSBTAP00000041616,9913.ENSBTAP00000042747,9913.ENSBTAP00000055469,9913.ENSBTAP00000056315,9913.ENSBTAP00000056981,9913.ENSBTAP00000058374,9913.ENSBTAP00000058812,9913.ENSBTAP00000059753,9913.ENSBTAP00000064749,9913.ENSBTAP00000069446	G5E513_BOVIN,SEMA3C,SEMA4A,SEMA3F,PIGR,FCGR2B,LOC100847119,F1MZ96_BOVIN,G3N0V0_BOVIN,G3N342_BOVIN,NECTIN2,ENSBTAP00000058374,ENSBTAP00000058812,ENSBTAP00000059753,ENSBTAP00000064749,A1BG
KW-0256	Endoplasmic reticulum	26	472	0.41	0.00028	9913.ENSBTAP00000002658,9913.ENSBTAP00000005821,9913.ENSBTAP00000007324,9913.ENSBTAP00000007943,9913.ENSBTAP00000008754,9913.ENSBTAP00000009410,9913.ENSBTAP00000016001,9913.ENSBTAP00000017155,9913.ENSBTAP00000020111,9913.ENSBTAP00000021364,9913.ENSBTAP00000022378,9913.ENSBTAP00000022854,9913.ENSBTAP00000026177,9913.ENSBTAP00000027339,9913.ENSBTAP00000036460,9913.ENSBTAP00000045075,9913.ENSBTAP000…	PLOD1,AGPAT1,CLU,P4HB,ERP29,OS9,DNAJC3,HSPA13,CALR,ARSA,PPIB,PDIA3,EXT2,PARK7,THBS4,SIL1,HSPA5,PROC,ERP44,ERAP2,MIA3,PTGDS,CPQ,PRKCSH,THBS1,ATP6AP2
KW-0929	Antimicrobial	9	72	0.76	0.00052	9913.ENSBTAP00000001704,9913.ENSBTAP00000003414,9913.ENSBTAP00000006590,9913.ENSBTAP00000022428,9913.ENSBTAP00000026747,9913.ENSBTAP00000034498,9913.ENSBTAP00000054415,9913.ENSBTAP00000067294,9913.ENSBTAP00000071329	LTF,PGLYRP1,CSN1S2,LBP,LOC112443481,CATHL1,LPO,S100A9,HP
KW-0395	Inflammatory response	8	60	0.79	0.00084	9913.ENSBTAP00000009019,9913.ENSBTAP00000016204,9913.ENSBTAP00000020009,9913.ENSBTAP00000020096,9913.ENSBTAP00000022979,9913.ENSBTAP00000024094,9913.ENSBTAP00000027339,9913.ENSBTAP00000067294	C4A,C5,CD14,HMGB2,C3,HMGB1,PARK7,S100A9
KW-0449	Lipoprotein	18	314	0.42	0.0023	9913.ENSBTAP00000000341,9913.ENSBTAP00000002691,9913.ENSBTAP00000002914,9913.ENSBTAP00000003206,9913.ENSBTAP00000005600,9913.ENSBTAP00000011803,9913.ENSBTAP00000013018,9913.ENSBTAP00000019643,9913.ENSBTAP00000020009,9913.ENSBTAP00000020086,9913.ENSBTAP00000021408,9913.ENSBTAP00000027339,9913.ENSBTAP00000059852,9913.ENSBTAP00000061056,9913.ENSBTAP00000065814,9913.ENSBTAP00000066341,9913.ENSBTAP000…	YKT6,MARCKS,APOA1,RAB11B,RHOA,RAP1B,RAB18,CD9,CD14,VNN1,RAB8A,PARK7,CDC42,RAB7A,MUC1,CD36,ALPL,NT5E
KW-0333	Golgi apparatus	19	362	0.38	0.0038	9913.ENSBTAP00000000341,9913.ENSBTAP00000003073,9913.ENSBTAP00000003617,9913.ENSBTAP00000011275,9913.ENSBTAP00000014882,9913.ENSBTAP00000016093,9913.ENSBTAP00000020009,9913.ENSBTAP00000020286,9913.ENSBTAP00000020778,9913.ENSBTAP00000021408,9913.ENSBTAP00000026177,9913.ENSBTAP00000048516,9913.ENSBTAP00000063809,9913.ENSBTAP00000065278,9913.ENSBTAP00000065381,9913.ENSBTAP00000066341,9913.ENSBTAP000…	YKT6,NUCB1,FUT11,B4GALNT3,GALNT1,GDI1,CD14,B4GALT1,SDF4,RAB8A,EXT2,PITPNB,ST6GAL1,FURIN,PROC,CD36,PTGDS,CPQ,GNPTG
KW-0143	Chaperone	10	132	0.54	0.0061	9913.ENSBTAP00000007324,9913.ENSBTAP00000007943,9913.ENSBTAP00000016001,9913.ENSBTAP00000020111,9913.ENSBTAP00000021704,9913.ENSBTAP00000027339,9913.ENSBTAP00000028542,9913.ENSBTAP00000052422,9913.ENSBTAP00000058201,9913.ENSBTAP00000065642	CLU,P4HB,DNAJC3,CALR,COTL1,PARK7,C1GALT1C1,HSPA5,HSPA8,ERP44
KW-0968	Cytoplasmic vesicle	13	243	0.39	0.02	9913.ENSBTAP00000000341,9913.ENSBTAP00000003206,9913.ENSBTAP00000007324,9913.ENSBTAP00000009261,9913.ENSBTAP00000011576,9913.ENSBTAP00000021408,9913.ENSBTAP00000032246,9913.ENSBTAP00000049727,9913.ENSBTAP00000061056,9913.ENSBTAP00000065737,9913.ENSBTAP00000070495,9913.ENSBTAP00000073421,9913.ENSBTAP00000074424	YKT6,RAB11B,CLU,SERPINA3-8,SERPINA3-7,RAB8A,IST1,ANG2,RAB7A,ESD,ANG,NEU1,ATP6AP2
KW-0443	Lipid metabolism	13	247	0.39	0.0222	9913.ENSBTAP00000002914,9913.ENSBTAP00000005821,9913.ENSBTAP00000006383,9913.ENSBTAP00000017086,9913.ENSBTAP00000021260,9913.ENSBTAP00000022979,9913.ENSBTAP00000036974,9913.ENSBTAP00000044260,9913.ENSBTAP00000060772,9913.ENSBTAP00000061056,9913.ENSBTAP00000062939,9913.ENSBTAP00000068174,9913.ENSBTAP00000073421	APOA1,AGPAT1,PRDX6,LPL,FASN,C3,ENPP2,PSAP,GBA,RAB7A,PLBD2,PTGDS,NEU1
