# Supplementary material for: The skimmed milk proteome of dairy cows is affected by the stage of lactation and by supplementation with polyunsaturated fatty acids
Source: Sci Rep. 2024 Oct 14;14:23990. doi: 10.1038/s41598-024-74978-1 (PMC11473731; doi:10.1038/s41598-024-74978-1)
Supplement: Supplementary file 3 — Supplementary Material 3 [file 41598_2024_74978_MOESM3_ESM.xlsx]

## Sheet: Sheet1
DAP	VIP score	f.value	p.value	#NAME?	FDR	Fisher's LSD
ITIH4	0.2456	75.11	9.3199e-15	14.031	4.4642e-12	1 - 28; 1 - 64
F2	0.204694	51.296	4.0934e-12	11.388	4.9018e-10	1 - 28; 1 - 64; 28 - 64
B4GALNT3	0.203934	50.387	5.3638e-12	11.271	5.1385e-10	1 - 28; 1 - 64; 28 - 64
TNFRSF6B	0.197573	47.81	1.1759e-11	10.93	9.3876e-10	1 - 28; 1 - 64; 28 - 64
ATP6AP2	0.192835	44.907	2.9499e-11	10.53	1.7663e-09	1 - 28; 1 - 64
C8B	0.169501	37.169	4.2328e-10	9.3734	1.8909e-08	1 - 28; 1 - 64
FOLH1B	0.168306	36.826	4.8013e-10	9.3186	1.9165e-08	1 - 28; 1 - 64
A2M	0.16307	35.528	7.7901e-10	9.1085	2.8703e-08	1 - 28; 1 - 64
WARS	0.162777	35.311	8.4549e-10	9.0729	2.8928e-08	1 - 28; 1 - 64
PSMA4	0.161817	37.099	4.3423e-10	9.3623	1.8909e-08	1 - 28; 1 - 64; 28 - 64
GMPPB	0.161029	34.852	1.0066e-09	8.9971	3.2145e-08	1 - 28; 1 - 64
F5	0.15035	32.361	2.6609e-09	8.575	7.4976e-08	1 - 28; 1 - 64
SERPINA3.8	0.147529	31.646	3.5463e-09	8.4502	9.437e-08	1 - 28; 1 - 64
NRP2	0.147161	32.949	2.1069e-09	8.6763	6.3077e-08	1 - 28; 1 - 64; 28 - 64
NID1	0.143107	30.737	5.1393e-09	8.2891	1.2956e-07	1 - 28; 1 - 64
PSMA7	0.132304	28.465	1.3371e-08	7.8738	2.9557e-07	1 - 28; 1 - 64
BOLA.NC1	0.130305	28.96	1.0815e-08	7.966	2.5902e-07	1 - 28; 1 - 64; 28 - 64
APOD	0.127472	27.43	2.0968e-08	7.6784	4.3668e-07	1 - 28; 1 - 64
LCN2	0.124878	26.943	2.6004e-08	7.585	5.19e-07	1 - 28; 1 - 64
ITIH2	0.116873	25.586	4.7881e-08	7.3198	8.8212e-07	1 - 28; 1 - 64
CPN2	0.112548	25.446	5.1057e-08	7.2919	9.0578e-07	1 - 28; 1 - 64
ALDOC	0.104256	23.49	1.2745e-07	6.8946	1.85e-06	1 - 28; 1 - 64
YARS1	0.10324	24.449	8.1002e-08	7.0915	1.3138e-06	1 - 28; 1 - 64; 28 - 64
LOC528040	0.103042	24.02	9.9105e-08	7.0039	1.4835e-06	1 - 28; 1 - 64
PRKCSH	0.102109	23.187	1.4738e-07	6.8315	2.0663e-06	1 - 28; 1 - 64
F9	0.101304	23.137	1.5098e-07	6.8211	2.0663e-06	1 - 28; 1 - 64
ENPP2	0.100844	24.342	8.5165e-08	7.0697	1.3159e-06	1 - 28; 1 - 64
C5	0.0987783	22.77	1.8029e-07	6.744	2.334e-06	1 - 28; 1 - 64
PSME1	0.0957404	22.542	2.015e-07	6.6957	2.54e-06	1 - 28; 1 - 64
HPN	0.0931809	22.802	1.7752e-07	6.7508	2.334e-06	1 - 28; 1 - 64
SERPINF2	0.0915857	21.886	2.7824e-07	6.5556	3.0995e-06	1 - 28; 1 - 64
CRYZ	0.0875513	21.219	3.8831e-07	6.4108	4.2273e-06	1 - 28; 1 - 64
ACTA1	0.0848287	20.785	4.8362e-07	6.3155	5.1479e-06	1 - 28; 1 - 64
BGN	0.0841028	22.057	2.557e-07	6.5923	2.958e-06	1 - 28; 1 - 64
SDF4	0.0816524	20.334	6.0876e-07	6.2156	6.339e-06	1 - 28; 1 - 64
PA2G4	0.079046	22.028	2.5937e-07	6.5861	2.958e-06	1 - 28; 1 - 64
PROC	0.0775484	24.553	7.7147e-08	7.1127	1.3138e-06	1 - 28; 1 - 64
C2	0.0724148	19.334	1.0241e-06	5.9896	1.0071e-05	1 - 28; 1 - 64
G6PD	0.0674335	18.886	1.2983e-06	5.8866	1.1959e-05	1 - 28; 1 - 64
OGN	0.0668699	26.749	2.834e-08	7.5476	5.43e-07	1 - 28; 1 - 64; 28 - 64
PGAM1	0.0654785	19.267	1.0613e-06	5.9742	1.0071e-05	1 - 28; 1 - 64
HSPA5	0.056545	18.209	1.8675e-06	5.7287	1.6565e-05	1 - 28; 1 - 64
CFD	0.0552304	22.428	2.1306e-07	6.6715	2.6169e-06	1 - 28; 1 - 64; 28 - 64
PDIA3	0.0540156	18.175	1.902e-06	5.7208	1.6565e-05	1 - 28; 1 - 64; 28 - 64
CFH	0.0526355	17.016	3.5977e-06	5.444	2.8393e-05	1 - 28; 1 - 64
COL14A1	0.0516457	16.903	3.8339e-06	5.4164	2.915e-05	1 - 28; 1 - 64
LRP2	0.0491344	17.007	3.6159e-06	5.4418	2.8393e-05	1 - 28; 1 - 64
GPI	0.0472097	16.646	4.4286e-06	5.3537	3.3145e-05	1 - 28; 1 - 64
APOE	0.0454268	16.337	5.2745e-06	5.2778	3.692e-05	1 - 28; 1 - 64
ERAP2	0.0375209	16.555	4.6616e-06	5.3315	3.4352e-05	1 - 28; 1 - 64
SERPINA3.7	0.0364674	16.391	5.1154e-06	5.2911	3.6571e-05	1 - 28; 1 - 64
MAN2A1	0.0362666	15.598	8.0606e-06	5.0936	5.289e-05	1 - 28; 1 - 64
KIF12	0.0349065	16.323	5.3183e-06	5.2742	3.692e-05	1 - 28; 1 - 64
MUC20	0.0314174	15.424	8.9203e-06	5.0496	5.6971e-05	1 - 28; 1 - 64
PDCD6IP	0.0311219	14.975	1.1603e-05	4.9354	6.8537e-05	1 - 28; 1 - 64
AFM	0.0311167	15.968	6.5129e-06	5.1862	4.4567e-05	1 - 28; 1 - 64
PPIC	0.0309269	14.934	1.1886e-05	4.925	6.8537e-05	1 - 28; 1 - 64
AHSG	0.0304367	14.933	1.1895e-05	4.9246	6.8537e-05	1 - 28; 1 - 64
SAA3	0.0297248	15.07	1.0972e-05	4.9597	6.6524e-05	1 - 28; 1 - 64
GLIPR2	0.0276173	15.324	9.4525e-06	5.0245	5.8802e-05	1 - 28; 1 - 64
PFKL	0.0275347	16.525	4.7423e-06	5.324	3.4418e-05	1 - 28; 1 - 64
LAP3	0.0249982	15.39	9.0949e-06	5.0412	5.7322e-05	1 - 28; 1 - 64
EEF1A1	0.0232966	14.282	1.7524e-05	4.7564	9.4316e-05	1 - 28; 1 - 64
PRDX2	0.0220469	14.3	1.7335e-05	4.7611	9.4316e-05	1 - 28; 1 - 64
CP	0.0195668	14.153	1.8937e-05	4.7227	9.8596e-05	1 - 28; 1 - 64
FAM20C	0.018839	14.404	1.6288e-05	4.7881	8.9677e-05	1 - 28; 1 - 64
PABPC1	0.0181359	14.582	1.4641e-05	4.8344	8.1549e-05	1 - 28; 1 - 64
ST13	0.0153684	13.644	2.5808e-05	4.5882	0.00013013	1 - 28; 1 - 64
SDCBP	0.0142436	14.678	1.3831e-05	4.8591	7.7943e-05	1 - 28; 1 - 64; 28 - 64
CLU	0.0116626	13.355	3.0819e-05	4.5112	0.00015219	1 - 28; 1 - 64
PKM	0.00900217	13.734	2.4415e-05	4.6123	0.00012441	1 - 28; 1 - 64
CAND1	0.00879194	13.831	2.3014e-05	4.638	0.00011854	1 - 28; 1 - 64
MDH1	0.00654946	12.925	4.0236e-05	4.3954	0.00018895	1 - 28; 1 - 64
POFUT2	0.00560385	14.208	1.8318e-05	4.7371	9.7495e-05	1 - 28; 1 - 64
HBA	0.000262101	12.518	5.1953e-05	4.2844	0.00023477	1 - 28; 1 - 64
GLB1	-0.000921179	12.523	5.1798e-05	4.2857	0.00023477	28 - 1; 64 - 1
C1GALT1C1	-0.0063852	15.016	1.1325e-05	4.946	6.7806e-05	28 - 1; 64 - 1
GBA	-0.00683345	13.392	3.012e-05	4.5212	0.00015028	28 - 1; 64 - 1
RAB18	-0.00728032	14.169	1.8758e-05	4.7268	9.8596e-05	28 - 1; 64 - 1; 64 - 28
STX3	-0.0191586	14.915	1.2019e-05	4.9201	6.8537e-05	28 - 1; 64 - 1
IL17REL	-0.0222464	15.486	8.6026e-06	5.0654	5.5684e-05	28 - 1; 64 - 1
LPO	-0.030719	15.792	7.2062e-06	5.1423	4.7941e-05	28 - 1; 64 - 1
AZGP1	-0.0313744	15.194	1.0198e-05	4.9915	6.2626e-05	28 - 1; 64 - 1
CPQ	-0.0386644	15.904	6.7561e-06	5.1703	4.558e-05	28 - 1; 64 - 1
PLIN3	-0.0490607	17.891	2.2206e-06	5.6535	1.8339e-05	28 - 1; 64 - 1; 64 - 28
ABCG2	-0.0501051	16.937	3.7614e-06	5.4247	2.906e-05	28 - 1; 64 - 1
CRISP3	-0.0515314	19.297	1.0443e-06	5.9812	1.0071e-05	28 - 1; 64 - 1; 64 - 28
HPSE	-0.052048	19.247	1.0723e-06	5.9697	1.0071e-05	28 - 1; 64 - 1; 64 - 28
CD109	-0.0593598	17.713	2.4466e-06	5.6114	1.9863e-05	28 - 1; 64 - 1
STXBP2	-0.0600248	18.139	1.9394e-06	5.7123	1.6589e-05	28 - 1; 64 - 1
PLIN2	-0.0618094	18.09	1.9924e-06	5.7006	1.6743e-05	28 - 1; 64 - 1
MUC15	-0.0648123	18.323	1.7557e-06	5.7555	1.5868e-05	28 - 1; 64 - 1
ENPP3	-0.0780291	19.971	7.3445e-07	6.134	7.4851e-06	28 - 1; 64 - 1
LPL	-0.0899408	22.341	2.2229e-07	6.6531	2.662e-06	28 - 1; 64 - 1
CRTAC1	-0.109798	24.415	8.2282e-08	7.0847	1.3138e-06	28 - 1; 64 - 1
CPB2	-0.131094	28.429	1.3575e-08	7.8672	2.9557e-07	28 - 1; 64 - 1
FABP3	-0.186818	45.443	2.4821e-11	10.605	1.6985e-09	28 - 1; 64 - 1
TGFB2	-0.191226	44.239	3.6667e-11	10.436	1.9515e-09	28 - 1; 64 - 1
COL18A1	-0.214558	61.699	2.3166e-13	12.635	3.6989e-11	28 - 1; 64 - 1
QSOX1	-0.228126	62.065	2.1079e-13	12.676	3.6989e-11	28 - 1; 64 - 1
