# Supplementary material for: The skimmed milk proteome of dairy cows is affected by the stage of lactation and by supplementation with polyunsaturated fatty acids
Source: Sci Rep. 2024 Oct 14;14:23990. doi: 10.1038/s41598-024-74978-1 (PMC11473731; doi:10.1038/s41598-024-74978-1)
Supplement: Supplementary file 4 — Supplementary Material 4 [file 41598_2024_74978_MOESM4_ESM.xlsx]

## Sheet: Sheet1
#term ID	term description	observed gene count	background gene count	strength	false discovery rate	matching proteins in your network (IDs)	matching proteins in your network (labels)
GO:0061135	Endopeptidase regulator activity	10	204	1.04	0.00015	9913.ENSBTAP00000000673,9913.ENSBTAP00000006167,9913.ENSBTAP00000016204,9913.ENSBTAP00000018701,9913.ENSBTAP00000027793,9913.ENSBTAP00000028520,9913.ENSBTAP00000058688,9913.ENSBTAP00000060105,9913.ENSBTAP00000067969,9913.ENSBTAP00000073407	AHSG,A2M,C5,ITIH2,SERPINF2,PSME1,CD109,AMBP,LOC528040,ITIH4
GO:0004866	Endopeptidase inhibitor activity	9	192	1.02	0.00027	9913.ENSBTAP00000000673,9913.ENSBTAP00000006167,9913.ENSBTAP00000016204,9913.ENSBTAP00000018701,9913.ENSBTAP00000027793,9913.ENSBTAP00000058688,9913.ENSBTAP00000060105,9913.ENSBTAP00000067969,9913.ENSBTAP00000073407	AHSG,A2M,C5,ITIH2,SERPINF2,CD109,AMBP,LOC528040,ITIH4
GO:0043394	Proteoglycan binding	5	24	1.67	0.00027	9913.ENSBTAP00000007550,9913.ENSBTAP00000009531,9913.ENSBTAP00000013354,9913.ENSBTAP00000017086,9913.ENSBTAP00000026526	HPSE,NID1,APOE,LPL,SDCBP
GO:0008238	Exopeptidase activity	6	91	1.17	0.003	9913.ENSBTAP00000004986,9913.ENSBTAP00000007860,9913.ENSBTAP00000009300,9913.ENSBTAP00000009723,9913.ENSBTAP00000067643,9913.ENSBTAP00000068738	HPN,LAP3,CPB2,FOLH1B,ERAP2,CPQ
GO:0004857	Enzyme inhibitor activity	10	362	0.79	0.0033	9913.ENSBTAP00000000673,9913.ENSBTAP00000006139,9913.ENSBTAP00000006167,9913.ENSBTAP00000016204,9913.ENSBTAP00000018701,9913.ENSBTAP00000027793,9913.ENSBTAP00000058688,9913.ENSBTAP00000060105,9913.ENSBTAP00000067969,9913.ENSBTAP00000073407	AHSG,WARS1,A2M,C5,ITIH2,SERPINF2,CD109,AMBP,LOC528040,ITIH4
GO:0003824	Catalytic activity	45	5585	0.26	0.0039	9913.ENSBTAP00000002051,9913.ENSBTAP00000004986,9913.ENSBTAP00000006139,9913.ENSBTAP00000007550,9913.ENSBTAP00000007860,9913.ENSBTAP00000009300,9913.ENSBTAP00000009406,9913.ENSBTAP00000009723,9913.ENSBTAP00000011275,9913.ENSBTAP00000013018,9913.ENSBTAP00000015403,9913.ENSBTAP00000015885,9913.ENSBTAP00000015996,9913.ENSBTAP00000016137,9913.ENSBTAP00000017086,9913.ENSBTAP00000017416,9913.ENSBTAP000…	PPIC,HPN,WARS1,HPSE,LAP3,CPB2,F2,FOLH1B,B4GALNT3,RAB18,GMPPB,NRP2,PRDX2,CP,LPL,ALDOC,GLB1,PDIA3,YARS1,ENPP3,C1GALT1C1,PGAM1,ENPP2,MAN2A1,C2,PKM,F9,POFUT2,PFKL,HSPA5,LPO,CFD,CRYZ,AMBP,GBA,EEF1A1,PROC,FAM20C,ERAP2,QSOX1,CPQ,MDH1,G6PD,PRKCSH,GPI
GO:0008235	Metalloexopeptidase activity	5	58	1.29	0.0039	9913.ENSBTAP00000007860,9913.ENSBTAP00000009300,9913.ENSBTAP00000009723,9913.ENSBTAP00000067643,9913.ENSBTAP00000068738	LAP3,CPB2,FOLH1B,ERAP2,CPQ
GO:0004867	Serine-type endopeptidase inhibitor activity	6	121	1.05	0.0078	9913.ENSBTAP00000006167,9913.ENSBTAP00000018701,9913.ENSBTAP00000027793,9913.ENSBTAP00000058688,9913.ENSBTAP00000060105,9913.ENSBTAP00000073407	A2M,ITIH2,SERPINF2,CD109,AMBP,ITIH4
GO:0043167	Ion binding	41	5021	0.26	0.0078	9913.ENSBTAP00000005988,9913.ENSBTAP00000006139,9913.ENSBTAP00000006532,9913.ENSBTAP00000007860,9913.ENSBTAP00000009300,9913.ENSBTAP00000009406,9913.ENSBTAP00000009531,9913.ENSBTAP00000009723,9913.ENSBTAP00000010659,9913.ENSBTAP00000013018,9913.ENSBTAP00000013354,9913.ENSBTAP00000015403,9913.ENSBTAP00000015885,9913.ENSBTAP00000016137,9913.ENSBTAP00000017086,9913.ENSBTAP00000018806,9913.ENSBTAP000…	LRP2,WARS1,ACTA1,LAP3,CPB2,F2,NID1,FOLH1B,CRTAC1,RAB18,APOE,GMPPB,NRP2,CP,LPL,LCN2,SDF4,FABP3,F5,YARS1,ENPP3,ENPP2,HBA,MAN2A1,C2,PKM,F9,PFKL,HSPA5,LPO,AFM,CRYZ,AMBP,EEF1A1,PROC,FAM20C,ERAP2,QSOX1,CPQ,PRKCSH,ABCG2
GO:0005509	Calcium ion binding	12	632	0.63	0.0087	9913.ENSBTAP00000005988,9913.ENSBTAP00000009406,9913.ENSBTAP00000009531,9913.ENSBTAP00000010659,9913.ENSBTAP00000017086,9913.ENSBTAP00000020778,9913.ENSBTAP00000026900,9913.ENSBTAP00000036974,9913.ENSBTAP00000048279,9913.ENSBTAP00000054415,9913.ENSBTAP00000065381,9913.ENSBTAP00000072069	LRP2,F2,NID1,CRTAC1,LPL,SDF4,ENPP3,ENPP2,F9,LPO,PROC,PRKCSH
GO:0004180	Carboxypeptidase activity	4	41	1.34	0.014	9913.ENSBTAP00000007860,9913.ENSBTAP00000009300,9913.ENSBTAP00000009723,9913.ENSBTAP00000068738	LAP3,CPB2,FOLH1B,CPQ
GO:0016787	Hydrolase activity	24	2331	0.37	0.0192	9913.ENSBTAP00000004986,9913.ENSBTAP00000007550,9913.ENSBTAP00000007860,9913.ENSBTAP00000009300,9913.ENSBTAP00000009406,9913.ENSBTAP00000009723,9913.ENSBTAP00000013018,9913.ENSBTAP00000017086,9913.ENSBTAP00000020296,9913.ENSBTAP00000026900,9913.ENSBTAP00000032864,9913.ENSBTAP00000036974,9913.ENSBTAP00000040252,9913.ENSBTAP00000042824,9913.ENSBTAP00000048279,9913.ENSBTAP00000052422,9913.ENSBTAP000…	HPN,HPSE,LAP3,CPB2,F2,FOLH1B,RAB18,LPL,GLB1,ENPP3,PGAM1,ENPP2,MAN2A1,C2,F9,HSPA5,CFD,AMBP,GBA,EEF1A1,PROC,ERAP2,CPQ,PRKCSH
GO:0046872	Metal ion binding	29	3166	0.31	0.0212	9913.ENSBTAP00000005988,9913.ENSBTAP00000007860,9913.ENSBTAP00000009300,9913.ENSBTAP00000009406,9913.ENSBTAP00000009531,9913.ENSBTAP00000010659,9913.ENSBTAP00000013354,9913.ENSBTAP00000015885,9913.ENSBTAP00000016137,9913.ENSBTAP00000017086,9913.ENSBTAP00000018806,9913.ENSBTAP00000020778,9913.ENSBTAP00000023573,9913.ENSBTAP00000026900,9913.ENSBTAP00000036974,9913.ENSBTAP00000037374,9913.ENSBTAP000…	LRP2,LAP3,CPB2,F2,NID1,CRTAC1,APOE,NRP2,CP,LPL,LCN2,SDF4,F5,ENPP3,ENPP2,HBA,MAN2A1,C2,PKM,F9,PFKL,LPO,AFM,CRYZ,PROC,FAM20C,ERAP2,CPQ,PRKCSH
GO:0008233	Peptidase activity	11	646	0.58	0.0351	9913.ENSBTAP00000004986,9913.ENSBTAP00000007860,9913.ENSBTAP00000009300,9913.ENSBTAP00000009406,9913.ENSBTAP00000009723,9913.ENSBTAP00000042824,9913.ENSBTAP00000048279,9913.ENSBTAP00000055802,9913.ENSBTAP00000065381,9913.ENSBTAP00000067643,9913.ENSBTAP00000068738	HPN,LAP3,CPB2,F2,FOLH1B,C2,F9,CFD,PROC,ERAP2,CPQ
GO:0005539	Glycosaminoglycan binding	6	181	0.87	0.0398	9913.ENSBTAP00000009406,9913.ENSBTAP00000013354,9913.ENSBTAP00000015885,9913.ENSBTAP00000017086,9913.ENSBTAP00000018701,9913.ENSBTAP00000044462	F2,APOE,NRP2,LPL,ITIH2,BGN
GO:0004252	Serine-type endopeptidase activity	6	186	0.86	0.0435	9913.ENSBTAP00000004986,9913.ENSBTAP00000009406,9913.ENSBTAP00000042824,9913.ENSBTAP00000048279,9913.ENSBTAP00000055802,9913.ENSBTAP00000065381	HPN,F2,C2,F9,CFD,PROC
