# Supplementary material for: The skimmed milk proteome of dairy cows is affected by the stage of lactation and by supplementation with polyunsaturated fatty acids
Source: Sci Rep. 2024 Oct 14;14:23990. doi: 10.1038/s41598-024-74978-1 (PMC11473731; doi:10.1038/s41598-024-74978-1)
Supplement: Supplementary file 5 — Supplementary Material 5 [file 41598_2024_74978_MOESM5_ESM.xlsx]

## Sheet: Sheet1
ID	Term	Ontology Source	Term PValue	Term PValue Corrected with Bonferroni step down	Group PValue	Group PValue Corrected with Bonferroni step down	GOLevels	GOGroups	% Associated Genes	Nr. Genes	Cluster	Genes Cluster #1	Genes Cluster #2	%Genes Cluster #1	%Genes Cluster #2	%Genes Cluster #1.adjusted.to.input.list.size	%Genes Cluster #2.adjusted.to.input.list.size	Associated Genes Found
GO:0016209	antioxidant activity	GO_BiologicalProcess-EBI-UniProt-GOA-ACAP-ARAP_17.07.2023_00h00	0.000891242	0.00891242	0.000891242	0.00356497	[4, 7]	Group0	5.47945	4	Specific for Cluster #1	[APOE, HBA, PRDX2]	[LPO]	75	25	68.4906	31.5094	[APOE, HBA, LPO, PRDX2]
GO:0031638	zymogen activation	GO_BiologicalProcess-EBI-UniProt-GOA-ACAP-ARAP_17.07.2023_00h00	0.00218505	0.0109252	0.00218505	0.00437009	[6, 7]	Group1	6.81818	3	Specific for Cluster #1	[F9, HPN, SERPINF2]	[]	100	0	100	0	[F9, HPN, SERPINF2]
GO:0061077	chaperone-mediated protein folding	GO_BiologicalProcess-EBI-UniProt-GOA-ACAP-ARAP_17.07.2023_00h00	0.00503449	0.0151035	0.00503449	0.00503449	[3]	Group2	5.08475	3	Specific for Cluster #1	[CLU, HSPA5, ST13]	[]	100	0	100	0	[CLU, HSPA5, ST13]
GO:0061008	hepaticobiliary system development	GO_BiologicalProcess-EBI-UniProt-GOA-ACAP-ARAP_17.07.2023_00h00	0.00119784	0.0083849	0.00119784	0.00359353	[4, 5]	Group3	5.06329	4	Specific for Cluster #1	[HPN, MAN2A1, PRKCSH, PROC]	[]	100	0	100	0	[HPN, MAN2A1, PRKCSH, PROC]
GO:0001889	liver development	GO_BiologicalProcess-EBI-UniProt-GOA-ACAP-ARAP_17.07.2023_00h00	0.00103659	0.00829272	0.00119784	0.00359353	[5, 6]	Group3	5.26316	4	Specific for Cluster #1	[HPN, MAN2A1, PRKCSH, PROC]	[]	100	0	100	0	[HPN, MAN2A1, PRKCSH, PROC]
GO:0002526	acute inflammatory response	GO_BiologicalProcess-EBI-UniProt-GOA-ACAP-ARAP_17.07.2023_00h00	3.63441e-05	0.000908602	3.63441e-05	0.000218065	[5]	Group4	7.8125	5	Specific for Cluster #1	[AHSG, F2, ITIH4, SAA3, SERPINF2]	[]	100	0	100	0	[AHSG, F2, ITIH4, SAA3, SERPINF2]
GO:0006953	acute-phase response	GO_BiologicalProcess-EBI-UniProt-GOA-ACAP-ARAP_17.07.2023_00h00	5.53215e-07	1.99157e-05	3.63441e-05	0.000218065	[6]	Group4	17.8571	5	Specific for Cluster #1	[AHSG, F2, ITIH4, SAA3, SERPINF2]	[]	100	0	100	0	[AHSG, F2, ITIH4, SAA3, SERPINF2]
GO:0006956	complement activation	GO_BiologicalProcess-EBI-UniProt-GOA-ACAP-ARAP_17.07.2023_00h00	5.06164e-07	1.87281e-05	1.80495e-06	1.44396e-05	[3, 4, 5, 6, 7]	Group5	11.7647	6	Specific for Cluster #1	[C2, C5, C8B, CFD, CFH, LOC528040]	[]	100	0	100	0	[C2, C5, C8B, CFD, CFH, LOC528040]
GO:0002455	humoral immune response mediated by circulating immunoglobulin	GO_BiologicalProcess-EBI-UniProt-GOA-ACAP-ARAP_17.07.2023_00h00	7.8401e-05	0.00172482	1.80495e-06	1.44396e-05	[4, 7]	Group5	10.2564	4	Specific for Cluster #1	[C2, C5, C8B, LOC528040]	[]	100	0	100	0	[C2, C5, C8B, LOC528040]
GO:0006957	complement activation, alternative pathway	GO_BiologicalProcess-EBI-UniProt-GOA-ACAP-ARAP_17.07.2023_00h00	7.76525e-09	3.57201e-07	1.80495e-06	1.44396e-05	[4, 5, 6, 7, 8]	Group5	38.4615	5	Specific for Cluster #1	[C5, C8B, CFD, CFH, LOC528040]	[]	100	0	100	0	[C5, C8B, CFD, CFH, LOC528040]
GO:0006958	complement activation, classical pathway	GO_BiologicalProcess-EBI-UniProt-GOA-ACAP-ARAP_17.07.2023_00h00	1.76532e-05	0.00049429	1.80495e-06	1.44396e-05	[4, 5, 6, 7, 8]	Group5	14.8148	4	Specific for Cluster #1	[C2, C5, C8B, LOC528040]	[]	100	0	100	0	[C2, C5, C8B, LOC528040]
GO:0019915	lipid storage	GO_BiologicalProcess-EBI-UniProt-GOA-ACAP-ARAP_17.07.2023_00h00	8.33263e-05	0.00174985	0.000110881	0.000554405	[3, 4]	Group6	6.57895	5	Specific for Cluster #2	[APOE]	[GBA, LPL, PLIN2, PLIN3]	20	80	15.3359	84.6641	[APOE, GBA, LPL, PLIN2, PLIN3]
GO:1905954	positive regulation of lipid localization	GO_BiologicalProcess-EBI-UniProt-GOA-ACAP-ARAP_17.07.2023_00h00	0.000760893	0.00913072	0.000110881	0.000554405	[2, 3, 4, 5]	Group6	5.71429	4	Specific for Cluster #2	[APOE]	[LPL, PLIN2, PLIN3]	25	75	19.4534	80.5466	[APOE, LPL, PLIN2, PLIN3]
GO:0010883	regulation of lipid storage	GO_BiologicalProcess-EBI-UniProt-GOA-ACAP-ARAP_17.07.2023_00h00	0.00154002	0.00924011	0.000110881	0.000554405	[3, 4, 5]	Group6	7.69231	3	Specific for Cluster #2	[]	[LPL, PLIN2, PLIN3]	0	100	0	100	[LPL, PLIN2, PLIN3]
GO:0010884	positive regulation of lipid storage	GO_BiologicalProcess-EBI-UniProt-GOA-ACAP-ARAP_17.07.2023_00h00	0.000241903	0.00387045	0.000110881	0.000554405	[3, 4, 5, 6]	Group6	14.2857	3	Specific for Cluster #2	[]	[LPL, PLIN2, PLIN3]	0	100	0	100	[LPL, PLIN2, PLIN3]
GO:0030730	sequestering of triglyceride	GO_BiologicalProcess-EBI-UniProt-GOA-ACAP-ARAP_17.07.2023_00h00	0.000150322	0.00270579	0.000110881	0.000554405	[4, 5]	Group6	16.6667	3	Specific for Cluster #2	[]	[LPL, PLIN2, PLIN3]	0	100	0	100	[LPL, PLIN2, PLIN3]
GO:0010889	regulation of sequestering of triglyceride	GO_BiologicalProcess-EBI-UniProt-GOA-ACAP-ARAP_17.07.2023_00h00	8.48961e-05	0.00169792	0.000110881	0.000554405	[4, 5, 6]	Group6	20	3	Specific for Cluster #2	[]	[LPL, PLIN2, PLIN3]	0	100	0	100	[LPL, PLIN2, PLIN3]
GO:0034389	lipid droplet organization	GO_BiologicalProcess-EBI-UniProt-GOA-ACAP-ARAP_17.07.2023_00h00	0.000578389	0.00751906	0.000110881	0.000554405	[5]	Group6	10.7143	3	Specific for Cluster #2	[]	[PLIN2, PLIN3, RAB18]	0	100	0	100	[PLIN2, PLIN3, RAB18]
GO:0010890	positive regulation of sequestering of triglyceride	GO_BiologicalProcess-EBI-UniProt-GOA-ACAP-ARAP_17.07.2023_00h00	2.28722e-05	0.000594678	0.000110881	0.000554405	[4, 5, 6, 7]	Group6	30	3	Specific for Cluster #2	[]	[LPL, PLIN2, PLIN3]	0	100	0	100	[LPL, PLIN2, PLIN3]
GO:0005996	monosaccharide metabolic process	GO_BiologicalProcess-EBI-UniProt-GOA-ACAP-ARAP_17.07.2023_00h00	2.19475e-05	0.000592582	2.21135e-05	0.000154795	[3, 4]	Group7	4.0201	8	Specific for Cluster #1	[ALDOC, APOD, G6PD, GPI, MAN2A1, PFKL, PKM, POFUT2]	[]	100	0	100	0	[ALDOC, APOD, G6PD, GPI, MAN2A1, PFKL, PKM, POFUT2]
GO:0016052	carbohydrate catabolic process	GO_BiologicalProcess-EBI-UniProt-GOA-ACAP-ARAP_17.07.2023_00h00	0.000785175	0.00863693	2.21135e-05	0.000154795	[4]	Group7	4.06504	5	Specific for Cluster #1	[ALDOC, GPI, PFKL, PGAM1, PKM]	[]	100	0	100	0	[ALDOC, GPI, PFKL, PGAM1, PKM]
GO:0072524	pyridine-containing compound metabolic process	GO_BiologicalProcess-EBI-UniProt-GOA-ACAP-ARAP_17.07.2023_00h00	0.00503449	0.0151035	2.21135e-05	0.000154795	[4]	Group7	5.08475	3	Specific for Cluster #1	[G6PD, MDH1, PGAM1]	[]	100	0	100	0	[G6PD, MDH1, PGAM1]
GO:0019318	hexose metabolic process	GO_BiologicalProcess-EBI-UniProt-GOA-ACAP-ARAP_17.07.2023_00h00	8.9951e-06	0.000260858	2.21135e-05	0.000154795	[4, 5]	Group7	4.54545	8	Specific for Cluster #1	[ALDOC, APOD, G6PD, GPI, MAN2A1, PFKL, PKM, POFUT2]	[]	100	0	100	0	[ALDOC, APOD, G6PD, GPI, MAN2A1, PFKL, PKM, POFUT2]
GO:0046364	monosaccharide biosynthetic process	GO_BiologicalProcess-EBI-UniProt-GOA-ACAP-ARAP_17.07.2023_00h00	0.00908139	0.00908139	2.21135e-05	0.000154795	[4, 5]	Group7	4.10959	3	Specific for Cluster #1	[ALDOC, G6PD, GPI]	[]	100	0	100	0	[ALDOC, G6PD, GPI]
GO:0051156	glucose 6-phosphate metabolic process	GO_BiologicalProcess-EBI-UniProt-GOA-ACAP-ARAP_17.07.2023_00h00	0.00027891	0.00418366	2.21135e-05	0.000154795	[4, 5]	Group7	13.6364	3	Specific for Cluster #1	[G6PD, GPI, PGAM1]	[]	100	0	100	0	[G6PD, GPI, PGAM1]
GO:0006006	glucose metabolic process	GO_BiologicalProcess-EBI-UniProt-GOA-ACAP-ARAP_17.07.2023_00h00	0.000187663	0.00319028	2.21135e-05	0.000154795	[5, 6]	Group7	4.22535	6	Specific for Cluster #1	[ALDOC, APOD, G6PD, GPI, PFKL, PKM]	[]	100	0	100	0	[ALDOC, APOD, G6PD, GPI, PFKL, PKM]
GO:0006096	glycolytic process	GO_BiologicalProcess-EBI-UniProt-GOA-ACAP-ARAP_17.07.2023_00h00	7.33272e-05	0.00168653	2.21135e-05	0.000154795	[4, 5, 8]	Group7	6.75676	5	Specific for Cluster #1	[ALDOC, GPI, PFKL, PGAM1, PKM]	[]	100	0	100	0	[ALDOC, GPI, PFKL, PGAM1, PKM]
GO:0019362	pyridine nucleotide metabolic process	GO_BiologicalProcess-EBI-UniProt-GOA-ACAP-ARAP_17.07.2023_00h00	0.00392306	0.0156923	2.21135e-05	0.000154795	[5, 6, 7, 8]	Group7	5.55556	3	Specific for Cluster #1	[G6PD, MDH1, PGAM1]	[]	100	0	100	0	[G6PD, MDH1, PGAM1]
GO:0006090	pyruvate metabolic process	GO_BiologicalProcess-EBI-UniProt-GOA-ACAP-ARAP_17.07.2023_00h00	0.00030406	0.00425684	2.21135e-05	0.000154795	[7]	Group7	5	5	Specific for Cluster #1	[ALDOC, GPI, PFKL, PGAM1, PKM]	[]	100	0	100	0	[ALDOC, GPI, PFKL, PGAM1, PKM]
GO:0046496	nicotinamide nucleotide metabolic process	GO_BiologicalProcess-EBI-UniProt-GOA-ACAP-ARAP_17.07.2023_00h00	0.00392306	0.0156923	2.21135e-05	0.000154795	[6, 7, 8, 9]	Group7	5.55556	3	Specific for Cluster #1	[G6PD, MDH1, PGAM1]	[]	100	0	100	0	[G6PD, MDH1, PGAM1]
GO:0006739	NADP metabolic process	GO_BiologicalProcess-EBI-UniProt-GOA-ACAP-ARAP_17.07.2023_00h00	0.00102995	0.00926955	2.21135e-05	0.000154795	[6, 7, 8, 9, 10]	Group7	8.82353	3	Specific for Cluster #1	[G6PD, MDH1, PGAM1]	[]	100	0	100	0	[G6PD, MDH1, PGAM1]
GO:0002532	production of molecular mediator involved in inflammatory response	GO_BiologicalProcess-EBI-UniProt-GOA-ACAP-ARAP_17.07.2023_00h00	0.0063179	0.0126358	4.4146e-08	3.97314e-07	[2, 5]	Group8	4.6875	3	Specific for Cluster #1	[APOD, F2, PRDX2]	[]	100	0	100	0	[APOD, F2, PRDX2]
GO:0050818	regulation of coagulation	GO_BiologicalProcess-EBI-UniProt-GOA-ACAP-ARAP_17.07.2023_00h00	2.35858e-08	9.67016e-07	4.4146e-08	3.97314e-07	[3, 4]	Group8	13.2075	7	Specific for Cluster #1	[APOE, F2, PRDX2, PROC, SERPINF2]	[CPB2, HPSE]	71.4286	28.5714	64.4302	35.5698	[APOE, CPB2, F2, HPSE, PRDX2, PROC, SERPINF2]
GO:1900046	regulation of hemostasis	GO_BiologicalProcess-EBI-UniProt-GOA-ACAP-ARAP_17.07.2023_00h00	1.55026e-08	6.5111e-07	4.4146e-08	3.97314e-07	[2, 3, 4, 5]	Group8	14	7	Specific for Cluster #1	[APOE, F2, PRDX2, PROC, SERPINF2]	[CPB2, HPSE]	71.4286	28.5714	64.4302	35.5698	[APOE, CPB2, F2, HPSE, PRDX2, PROC, SERPINF2]
GO:0007596	blood coagulation	GO_BiologicalProcess-EBI-UniProt-GOA-ACAP-ARAP_17.07.2023_00h00	1.18063e-08	5.19478e-07	4.4146e-08	3.97314e-07	[3, 5]	Group8	6.94444	10	Specific for Cluster #1	[APOE, F2, F5, F9, PDIA3, PRDX2, PROC, SERPINF2]	[CPB2, HPSE]	80	20	74.3472	25.6528	[APOE, CPB2, F2, F5, F9, HPSE, PDIA3, PRDX2, PROC, SERPINF2]
GO:0007599	hemostasis	GO_BiologicalProcess-EBI-UniProt-GOA-ACAP-ARAP_17.07.2023_00h00	1.43997e-08	6.19185e-07	4.4146e-08	3.97314e-07	[4]	Group8	6.80272	10	Specific for Cluster #1	[APOE, F2, F5, F9, PDIA3, PRDX2, PROC, SERPINF2]	[CPB2, HPSE]	80	20	74.3472	25.6528	[APOE, CPB2, F2, F5, F9, HPSE, PDIA3, PRDX2, PROC, SERPINF2]
GO:0050819	negative regulation of coagulation	GO_BiologicalProcess-EBI-UniProt-GOA-ACAP-ARAP_17.07.2023_00h00	2.35364e-06	7.2963e-05	4.4146e-08	3.97314e-07	[3, 4, 5]	Group8	13.5135	5	Specific for Cluster #1	[APOE, F2, PROC, SERPINF2]	[CPB2]	80	20	74.3472	25.6528	[APOE, CPB2, F2, PROC, SERPINF2]
GO:0050820	positive regulation of coagulation	GO_BiologicalProcess-EBI-UniProt-GOA-ACAP-ARAP_17.07.2023_00h00	2.50394e-06	7.51183e-05	4.4146e-08	3.97314e-07	[3, 4, 5]	Group8	23.5294	4	Specific for Cluster #1	[F2, PRDX2, SERPINF2]	[HPSE]	75	25	68.4906	31.5094	[F2, HPSE, PRDX2, SERPINF2]
GO:1900047	negative regulation of hemostasis	GO_BiologicalProcess-EBI-UniProt-GOA-ACAP-ARAP_17.07.2023_00h00	1.76914e-06	5.83817e-05	4.4146e-08	3.97314e-07	[2, 3, 4, 5, 6]	Group8	14.2857	5	Specific for Cluster #1	[APOE, F2, PROC, SERPINF2]	[CPB2]	80	20	74.3472	25.6528	[APOE, CPB2, F2, PROC, SERPINF2]
GO:1900048	positive regulation of hemostasis	GO_BiologicalProcess-EBI-UniProt-GOA-ACAP-ARAP_17.07.2023_00h00	1.44905e-06	5.07168e-05	4.4146e-08	3.97314e-07	[2, 3, 4, 5, 6]	Group8	26.6667	4	Specific for Cluster #1	[F2, PRDX2, SERPINF2]	[HPSE]	75	25	68.4906	31.5094	[F2, HPSE, PRDX2, SERPINF2]
GO:1903034	regulation of response to wounding	GO_BiologicalProcess-EBI-UniProt-GOA-ACAP-ARAP_17.07.2023_00h00	3.1978e-07	1.24714e-05	4.4146e-08	3.97314e-07	[4, 5]	Group8	7.07965	8	None Specific Cluster	[APOE, F2, PRDX2, PROC, SERPINF2]	[CD109, CPB2, HPSE]	62.5	37.5	54.7016	45.2984	[APOE, CD109, CPB2, F2, HPSE, PRDX2, PROC, SERPINF2]
GO:1903035	negative regulation of response to wounding	GO_BiologicalProcess-EBI-UniProt-GOA-ACAP-ARAP_17.07.2023_00h00	2.17369e-06	6.95582e-05	4.4146e-08	3.97314e-07	[3, 4, 5, 6]	Group8	9.23077	6	None Specific Cluster	[APOE, F2, PROC, SERPINF2]	[CD109, CPB2]	66.6667	33.3333	59.1687	40.8313	[APOE, CD109, CPB2, F2, PROC, SERPINF2]
GO:1903036	positive regulation of response to wounding	GO_BiologicalProcess-EBI-UniProt-GOA-ACAP-ARAP_17.07.2023_00h00	0.000138256	0.00262687	4.4146e-08	3.97314e-07	[3, 4, 5, 6]	Group8	8.88889	4	Specific for Cluster #1	[F2, PRDX2, SERPINF2]	[HPSE]	75	25	68.4906	31.5094	[F2, HPSE, PRDX2, SERPINF2]
GO:0030193	regulation of blood coagulation	GO_BiologicalProcess-EBI-UniProt-GOA-ACAP-ARAP_17.07.2023_00h00	1.15366e-08	5.19148e-07	4.4146e-08	3.97314e-07	[3, 4, 5, 6, 7]	Group8	14.5833	7	Specific for Cluster #1	[APOE, F2, PRDX2, PROC, SERPINF2]	[CPB2, HPSE]	71.4286	28.5714	64.4302	35.5698	[APOE, CPB2, F2, HPSE, PRDX2, PROC, SERPINF2]
GO:0030194	positive regulation of blood coagulation	GO_BiologicalProcess-EBI-UniProt-GOA-ACAP-ARAP_17.07.2023_00h00	1.44905e-06	5.07168e-05	4.4146e-08	3.97314e-07	[3, 4, 5, 6, 7, 8]	Group8	26.6667	4	Specific for Cluster #1	[F2, PRDX2, SERPINF2]	[HPSE]	75	25	68.4906	31.5094	[F2, HPSE, PRDX2, SERPINF2]
GO:0030195	negative regulation of blood coagulation	GO_BiologicalProcess-EBI-UniProt-GOA-ACAP-ARAP_17.07.2023_00h00	1.52344e-06	5.17968e-05	4.4146e-08	3.97314e-07	[3, 4, 5, 6, 7, 8]	Group8	14.7059	5	Specific for Cluster #1	[APOE, F2, PROC, SERPINF2]	[CPB2]	80	20	74.3472	25.6528	[APOE, CPB2, F2, PROC, SERPINF2]
GO:0061041	regulation of wound healing	GO_BiologicalProcess-EBI-UniProt-GOA-ACAP-ARAP_17.07.2023_00h00	4.52476e-08	1.80991e-06	4.4146e-08	3.97314e-07	[5, 6]	Group8	9.09091	8	None Specific Cluster	[APOE, F2, PRDX2, PROC, SERPINF2]	[CD109, CPB2, HPSE]	62.5	37.5	54.7016	45.2984	[APOE, CD109, CPB2, F2, HPSE, PRDX2, PROC, SERPINF2]
GO:0061045	negative regulation of wound healing	GO_BiologicalProcess-EBI-UniProt-GOA-ACAP-ARAP_17.07.2023_00h00	3.96733e-07	1.50759e-05	4.4146e-08	3.97314e-07	[4, 5, 6, 7]	Group8	12.2449	6	None Specific Cluster	[APOE, F2, PROC, SERPINF2]	[CD109, CPB2]	66.6667	33.3333	59.1687	40.8313	[APOE, CD109, CPB2, F2, PROC, SERPINF2]
GO:0090303	positive regulation of wound healing	GO_BiologicalProcess-EBI-UniProt-GOA-ACAP-ARAP_17.07.2023_00h00	7.06758e-05	0.00169622	4.4146e-08	3.97314e-07	[4, 5, 6, 7]	Group8	10.5263	4	Specific for Cluster #1	[F2, PRDX2, SERPINF2]	[HPSE]	75	25	68.4906	31.5094	[F2, HPSE, PRDX2, SERPINF2]
