# Supplementary material for: The skimmed milk proteome of dairy cows is affected by the stage of lactation and by supplementation with polyunsaturated fatty acids
Source: Sci Rep. 2024 Oct 14;14:23990. doi: 10.1038/s41598-024-74978-1 (PMC11473731; doi:10.1038/s41598-024-74978-1)
Supplement: Supplementary file 6 — Supplementary Material 6 [file 41598_2024_74978_MOESM6_ESM.xlsx]

## Sheet: Sheet1
#term ID	term description	observed gene count	background gene count	strength	false discovery rate	matching proteins in your network (IDs)	matching proteins in your network (labels)
GO:0005576	Extracellular region	239	2064	0.73	1.35e-107	9913.ENSBTAP00000000673,9913.ENSBTAP00000000752,9913.ENSBTAP00000001187,9913.ENSBTAP00000001439,9913.ENSBTAP00000001613,9913.ENSBTAP00000001704,9913.ENSBTAP00000001802,9913.ENSBTAP00000002065,9913.ENSBTAP00000002145,9913.ENSBTAP00000002279,9913.ENSBTAP00000002914,9913.ENSBTAP00000003073,9913.ENSBTAP00000003409,9913.ENSBTAP00000003414,9913.ENSBTAP00000003618,9913.ENSBTAP00000004272,9913.ENSBTAP000…	AHSG,TNC,PGK1,FAM20A,G5E513_BOVIN,LTF,LGALS3BP,ADPGK,FGA,LUM,APOA1,NUCB1,CSN2,PGLYRP1,LRG1,MFGE8,FST,HPX,C8A,SERPINA5,A2M,CSN1S2,FCGBP,CLU,HPSE,SEMA3C,GP2,PTHLH,FGG,C4A,SERPINA3-8,MBL2,CPB2,F2,NID1,F13A1,CFB,CTSD,CSN1S1,ITIH1,LMAN2,FN1,HTRA1,SERPINA3-7,CREG1,SERPINF1,SERPINA10,CHID1,APOE,TPT1,CTSC,C1QC,C1QB,GALNT1,SEMA7A,MSTN,OGN,LAMC1,PPIA,CP,C5,SEMA4A,CPD,MASP1,MASP2,LPL,CRISP3,COL14A1,COL6A3,S…
GO:0005615	Extracellular space	197	1465	0.79	2.77e-95	9913.ENSBTAP00000000673,9913.ENSBTAP00000000752,9913.ENSBTAP00000001187,9913.ENSBTAP00000001439,9913.ENSBTAP00000001613,9913.ENSBTAP00000001704,9913.ENSBTAP00000001802,9913.ENSBTAP00000002145,9913.ENSBTAP00000002279,9913.ENSBTAP00000002914,9913.ENSBTAP00000003409,9913.ENSBTAP00000003618,9913.ENSBTAP00000004272,9913.ENSBTAP00000004318,9913.ENSBTAP00000004635,9913.ENSBTAP00000004913,9913.ENSBTAP000…	AHSG,TNC,PGK1,FAM20A,G5E513_BOVIN,LTF,LGALS3BP,FGA,LUM,APOA1,CSN2,LRG1,MFGE8,FST,HPX,C8A,SERPINA5,A2M,CSN1S2,FCGBP,CLU,HPSE,SEMA3C,GP2,FGG,C4A,SERPINA3-8,MBL2,CPB2,F2,CFB,CTSD,CSN1S1,LMAN2,FN1,SERPINA3-7,CREG1,SERPINF1,SERPINA10,CHID1,APOE,TPT1,CTSC,C1QC,SEMA7A,MSTN,CP,C5,SEMA4A,CPD,MASP1,MASP2,LPL,CRISP3,COL14A1,COL6A3,SERPIND1,LCN2,CD9,HMGB2,CALR,B4GALT1,GLB1,PON1,BOLA-NC1,C9,VTN,C1RL,SEMA6D,LB…
GO:0012505	Endomembrane system	152	3357	0.32	1e-16	9913.ENSBTAP00000000027,9913.ENSBTAP00000000341,9913.ENSBTAP00000000673,9913.ENSBTAP00000001303,9913.ENSBTAP00000001383,9913.ENSBTAP00000001439,9913.ENSBTAP00000001704,9913.ENSBTAP00000002065,9913.ENSBTAP00000002508,9913.ENSBTAP00000002658,9913.ENSBTAP00000003073,9913.ENSBTAP00000003206,9913.ENSBTAP00000003409,9913.ENSBTAP00000003617,9913.ENSBTAP00000004272,9913.ENSBTAP00000004892,9913.ENSBTAP000…	RAB6A,YKT6,AHSG,RAB10,LOC100138645,FAM20A,LTF,ADPGK,PDIA6,PLOD1,NUCB1,RAB11B,CSN2,FUT11,MFGE8,TKT,HPN,SERPINA5,RHOA,AGPAT1,LRP2,CSN1S2,CLU,P4HB,SUOX,GP2,PTHLH,ERP29,FGG,LMAN1,SERPINA3-8,MBL2,OS9,CTSD,CSN1S1,LMAN2,B4GALNT3,SERPINA3-7,STXBP2,RAB18,CHID1,CAND1,APOE,TPT1,GALNT1,DNAJC3,GDI1,HSPA13,CRISP3,HEXA,ENO1,CD14,CALR,B4GALT1,GLB1,SDF4,FASN,ARSA,RAB8A,VTN,SEMA6D,PPIB,GANAB,ALB,PDIA3,PDCD6IP,NUCB…
GO:0031982	Vesicle	95	1686	0.42	1.06e-14	9913.ENSBTAP00000000027,9913.ENSBTAP00000000341,9913.ENSBTAP00000000673,9913.ENSBTAP00000001303,9913.ENSBTAP00000001383,9913.ENSBTAP00000001704,9913.ENSBTAP00000002508,9913.ENSBTAP00000002914,9913.ENSBTAP00000003206,9913.ENSBTAP00000004272,9913.ENSBTAP00000005307,9913.ENSBTAP00000005600,9913.ENSBTAP00000005988,9913.ENSBTAP00000007324,9913.ENSBTAP00000007943,9913.ENSBTAP00000008217,9913.ENSBTAP000…	RAB6A,YKT6,AHSG,RAB10,LOC100138645,LTF,PDIA6,APOA1,RAB11B,MFGE8,SERPINA5,RHOA,LRP2,CLU,P4HB,GP2,ERP29,FGG,LMAN1,SERPINA3-8,MBL2,CTSD,LMAN2,FN1,PRDX5,SERPINA3-7,STXBP2,SERPINF1,RAB18,CHID1,TPT1,SND1,CRISP3,HEXA,CD9,CALR,SDF4,FASN,RAB8A,PPIB,YWHAB,ALB,PDIA3,PDCD6IP,F5,AHCY,HMGB1,GARS1,GPRC5B,GSN,CRISPLD2,IST1,CTSL,CTSB,PSAP,BGN,GRN,ANG2,HSPA5,MAN1A1,LGMN,ELANE,DPP7,GGT1,AZU1,LIPG,ALDOA,HSPA8,SERPIN…
GO:0005737	Cytoplasm	309	10284	0.14	4.13e-13	9913.ENSBTAP00000000027,9913.ENSBTAP00000000341,9913.ENSBTAP00000000465,9913.ENSBTAP00000000673,9913.ENSBTAP00000001187,9913.ENSBTAP00000001303,9913.ENSBTAP00000001383,9913.ENSBTAP00000001439,9913.ENSBTAP00000001704,9913.ENSBTAP00000002051,9913.ENSBTAP00000002065,9913.ENSBTAP00000002508,9913.ENSBTAP00000002658,9913.ENSBTAP00000002691,9913.ENSBTAP00000002914,9913.ENSBTAP00000003073,9913.ENSBTAP000…	RAB6A,YKT6,EIF3J,AHSG,PGK1,RAB10,LOC100138645,FAM20A,LTF,PPIC,ADPGK,PDIA6,PLOD1,MARCKS,APOA1,NUCB1,RAB11B,CSN2,FUT11,MFGE8,FST,GSS,PRDX1,TKT,HPN,SERPINA5,EEF2,RHOA,AGPAT1,LRP2,WARS1,PRDX6,ACTA1,CSN1S2,PSMA7,CLU,PLIN2,HPSE,PGM2,LAP3,P4HB,SUOX,GP2,PTHLH,PSMA1,ERP29,SYNCRIP,FGG,LMAN1,SERPINA3-8,MBL2,LCP1,OS9,F13A1,VAT1,CTSD,PSMB1,CSN1S1,PPA1,GNPDA1,LMAN2,ALDH1A1,FN1,HTRA1,B4GALNT3,PRDX5,SERPINA3-7,R…
GO:0005794	Golgi apparatus	71	1194	0.44	1.27e-11	9913.ENSBTAP00000000027,9913.ENSBTAP00000000341,9913.ENSBTAP00000000673,9913.ENSBTAP00000001303,9913.ENSBTAP00000001383,9913.ENSBTAP00000001439,9913.ENSBTAP00000003073,9913.ENSBTAP00000003206,9913.ENSBTAP00000003409,9913.ENSBTAP00000003617,9913.ENSBTAP00000005988,9913.ENSBTAP00000006590,9913.ENSBTAP00000008581,9913.ENSBTAP00000008979,9913.ENSBTAP00000010119,9913.ENSBTAP00000010569,9913.ENSBTAP000…	RAB6A,YKT6,AHSG,RAB10,LOC100138645,FAM20A,NUCB1,RAB11B,CSN2,FUT11,LRP2,CSN1S2,PTHLH,LMAN1,CSN1S1,LMAN2,B4GALNT3,RAB18,CHID1,CAND1,APOE,GALNT1,GDI1,CD14,B4GALT1,GLB1,SDF4,FASN,RAB8A,SEMA6D,ALB,NUCB2,GOLIM4,MAN2A2,GLA,EXT2,CSN3,CTSL,MAN2A1,GOLM1,GRN,PITPNB,POFUT2,MAN1A1,DPP7,LIPG,SAO,CDC42,GBA,RAB7A,RAB1A,TPP1,SPP1,SULF2,ST6GAL1,RAC1,FURIN,PROC,FAM20C,SERPINA1,CD36,ABO,GLIPR2,QSOX1,PTGDS,CPQ,GASK1A…
GO:0110165	Cellular anatomical entity	456	18869	0.05	1.27e-11	9913.ENSBTAP00000000027,9913.ENSBTAP00000000341,9913.ENSBTAP00000000396,9913.ENSBTAP00000000465,9913.ENSBTAP00000000673,9913.ENSBTAP00000000752,9913.ENSBTAP00000001187,9913.ENSBTAP00000001303,9913.ENSBTAP00000001383,9913.ENSBTAP00000001439,9913.ENSBTAP00000001613,9913.ENSBTAP00000001704,9913.ENSBTAP00000001802,9913.ENSBTAP00000002051,9913.ENSBTAP00000002065,9913.ENSBTAP00000002145,9913.ENSBTAP000…	RAB6A,YKT6,KRT6A,EIF3J,AHSG,TNC,PGK1,RAB10,LOC100138645,FAM20A,G5E513_BOVIN,LTF,LGALS3BP,PPIC,ADPGK,FGA,LUM,PDIA6,PLOD1,MARCKS,APOA1,NUCB1,RAB11B,CSN2,PGLYRP1,FUT11,LRG1,MFGE8,FST,GSS,HPX,PRDX1,TKT,C8A,HPN,SERPINA5,EEF2,RHOA,AGPAT1,LRP2,WARS1,A2M,ITFG1,PRDX6,ACTA1,CSN1S2,PSMA7,FCGBP,CLU,PLIN2,HPSE,PGM2,LAP3,P4HB,SEMA3C,SUOX,GP2,PTHLH,PSMA1,ERP29,SYNCRIP,FGG,LMAN1,C4A,SERPINA3-8,MBL2,CPB2,LCP1,F2,…
GO:0031012	Extracellular matrix	36	358	0.67	3.39e-11	9913.ENSBTAP00000000673,9913.ENSBTAP00000000752,9913.ENSBTAP00000002279,9913.ENSBTAP00000006924,9913.ENSBTAP00000007550,9913.ENSBTAP00000008877,9913.ENSBTAP00000009406,9913.ENSBTAP00000009531,9913.ENSBTAP00000010925,9913.ENSBTAP00000011042,9913.ENSBTAP00000013354,9913.ENSBTAP00000015694,9913.ENSBTAP00000015881,9913.ENSBTAP00000017783,9913.ENSBTAP00000018479,9913.ENSBTAP00000021497,9913.ENSBTAP000…	AHSG,TNC,LUM,FCGBP,HPSE,FGG,F2,NID1,FN1,HTRA1,APOE,OGN,LAMC1,COL14A1,COL6A3,VTN,MMP2,MMP9,MATN3,CRISPLD2,COL18A1,THBS4,CPN2,BGN,COL5A1,CCN1,LAMB1,TGFB2,ALPL,LAMA4,FGB,DAG1,ANG,FBLN1,TGFBI,THBS1
GO:0031410	Cytoplasmic vesicle	83	1581	0.39	3.39e-11	9913.ENSBTAP00000000027,9913.ENSBTAP00000000341,9913.ENSBTAP00000001303,9913.ENSBTAP00000001383,9913.ENSBTAP00000001704,9913.ENSBTAP00000002508,9913.ENSBTAP00000002914,9913.ENSBTAP00000003206,9913.ENSBTAP00000004272,9913.ENSBTAP00000005307,9913.ENSBTAP00000005600,9913.ENSBTAP00000005988,9913.ENSBTAP00000007324,9913.ENSBTAP00000007943,9913.ENSBTAP00000008217,9913.ENSBTAP00000008754,9913.ENSBTAP000…	RAB6A,YKT6,RAB10,LOC100138645,LTF,PDIA6,APOA1,RAB11B,MFGE8,SERPINA5,RHOA,LRP2,CLU,P4HB,GP2,ERP29,FGG,LMAN1,SERPINA3-8,MBL2,CTSD,LMAN2,PRDX5,SERPINA3-7,STXBP2,SERPINF1,RAB18,CHID1,TPT1,SND1,CRISP3,HEXA,CALR,SDF4,FASN,RAB8A,PPIB,YWHAB,PDIA3,PDCD6IP,F5,AHCY,HMGB1,GARS1,GSN,CRISPLD2,IST1,CTSL,CTSB,PSAP,BGN,GRN,ANG2,HSPA5,MAN1A1,LGMN,ELANE,AZU1,LIPG,HSPA8,SERPINB1,SAO,EZR,NDRG1,CDC42,RAB7A,RAB1A,TPP1,…
GO:0042470	Melanosome	19	84	1.02	7.27e-11	9913.ENSBTAP00000002508,9913.ENSBTAP00000007943,9913.ENSBTAP00000008754,9913.ENSBTAP00000010022,9913.ENSBTAP00000012804,9913.ENSBTAP00000014154,9913.ENSBTAP00000021260,9913.ENSBTAP00000022378,9913.ENSBTAP00000022411,9913.ENSBTAP00000022854,9913.ENSBTAP00000024092,9913.ENSBTAP00000036650,9913.ENSBTAP00000052422,9913.ENSBTAP00000058201,9913.ENSBTAP00000061056,9913.ENSBTAP00000062646,9913.ENSBTAP000…	PDIA6,P4HB,ERP29,CTSD,SERPINF1,SND1,FASN,PPIB,YWHAB,PDIA3,AHCY,CTSB,HSPA5,HSPA8,RAB7A,RAB1A,TPP1,STX3,CAPG
GO:0005764	Lysosome	37	401	0.63	1.15e-10	9913.ENSBTAP00000006383,9913.ENSBTAP00000007550,9913.ENSBTAP00000010022,9913.ENSBTAP00000012094,9913.ENSBTAP00000012508,9913.ENSBTAP00000013065,9913.ENSBTAP00000014683,9913.ENSBTAP00000014735,9913.ENSBTAP00000017261,9913.ENSBTAP00000020111,9913.ENSBTAP00000020296,9913.ENSBTAP00000020308,9913.ENSBTAP00000021325,9913.ENSBTAP00000021364,9913.ENSBTAP00000025636,9913.ENSBTAP00000036285,9913.ENSBTAP000…	PRDX6,HPSE,CTSD,STXBP2,NAGA,CHID1,IDS,CTSC,HEXA,CALR,GLB1,SGSH,GAA,ARSA,GLA,CTSL,CTSB,CTSA,FUCA1,PSAP,GRN,LGMN,AZU1,HSPA8,SERPINB1,NAGLU,GBA,RAB7A,TPP1,PLBD2,CTSZ,MAN2B1,STX3,CPQ,MPO,NEU1,ATP6AP2
GO:0009986	Cell surface	52	762	0.5	1.43e-10	9913.ENSBTAP00000001613,9913.ENSBTAP00000001704,9913.ENSBTAP00000004272,9913.ENSBTAP00000004986,9913.ENSBTAP00000005988,9913.ENSBTAP00000007943,9913.ENSBTAP00000008217,9913.ENSBTAP00000008754,9913.ENSBTAP00000008877,9913.ENSBTAP00000009406,9913.ENSBTAP00000009723,9913.ENSBTAP00000010569,9913.ENSBTAP00000015210,9913.ENSBTAP00000017086,9913.ENSBTAP00000017503,9913.ENSBTAP00000017614,9913.ENSBTAP000…	G5E513_BOVIN,LTF,MFGE8,HPN,LRP2,P4HB,GP2,ERP29,FGG,F2,FOLH1B,LMAN2,SEMA7A,LPL,MSN,SLC3A2,ENO1,CD9,CD14,CALR,B4GALT1,BOLA-NC1,LBP,PDIA3,C3,APOA4,ENPP3,SERPINF2,ANXA5,TCN2,CTSB,AZGP1,BGN,IGFALS,HSPA5,PDGFC,ELANE,G3N0V0_BOVIN,G3N342_BOVIN,NECTIN2,LIPG,TGFBR3,SULF2,RALA,FURIN,ERP44,CD36,FGB,DAG1,NT5E,THBS1,ATP6AP2
GO:0005783	Endoplasmic reticulum	72	1393	0.38	1.71e-09	9913.ENSBTAP00000000341,9913.ENSBTAP00000001303,9913.ENSBTAP00000001383,9913.ENSBTAP00000001439,9913.ENSBTAP00000002065,9913.ENSBTAP00000002508,9913.ENSBTAP00000002658,9913.ENSBTAP00000004892,9913.ENSBTAP00000004986,9913.ENSBTAP00000005821,9913.ENSBTAP00000005988,9913.ENSBTAP00000007324,9913.ENSBTAP00000007943,9913.ENSBTAP00000008101,9913.ENSBTAP00000008754,9913.ENSBTAP00000008979,9913.ENSBTAP000…	YKT6,RAB10,LOC100138645,FAM20A,ADPGK,PDIA6,PLOD1,TKT,HPN,AGPAT1,LRP2,CLU,P4HB,SUOX,ERP29,LMAN1,MBL2,OS9,LMAN2,APOE,DNAJC3,HSPA13,CALR,SDF4,ARSA,VTN,PPIB,GANAB,ALB,PDIA3,F12,EXT2,MLEC,PARK7,THBS4,APOB,APOD,PKM,SIL1,GRN,PITPNB,HSPA5,H6PD,MAN1A1,RRBP1,DNAJB9,ERAP1,ENSBTAP00000058812,SAO,ENSBTAP00000059753,AMBP,GBA,SULF2,TXNDC5,CTSZ,ENSBTAP00000064749,FURIN,TOR1AIP2,PROC,ERP44,SERPINA1,ERAP2,MIA3,FGB…
GO:0005773	Vacuole	38	499	0.55	8.78e-09	9913.ENSBTAP00000006383,9913.ENSBTAP00000007550,9913.ENSBTAP00000010022,9913.ENSBTAP00000012094,9913.ENSBTAP00000012508,9913.ENSBTAP00000013065,9913.ENSBTAP00000014683,9913.ENSBTAP00000014735,9913.ENSBTAP00000017261,9913.ENSBTAP00000020111,9913.ENSBTAP00000020296,9913.ENSBTAP00000020308,9913.ENSBTAP00000021325,9913.ENSBTAP00000021364,9913.ENSBTAP00000025636,9913.ENSBTAP00000036285,9913.ENSBTAP000…	PRDX6,HPSE,CTSD,STXBP2,NAGA,CHID1,IDS,CTSC,HEXA,CALR,GLB1,SGSH,GAA,ARSA,GLA,CTSL,CTSB,CTSA,FUCA1,PSAP,GRN,LGMN,AZU1,HSPA8,SERPINB1,NAGLU,CDC42,GBA,RAB7A,TPP1,PLBD2,CTSZ,MAN2B1,STX3,CPQ,MPO,NEU1,ATP6AP2
GO:0005788	Endoplasmic reticulum lumen	15	68	1.01	1.8e-08	9913.ENSBTAP00000002508,9913.ENSBTAP00000007324,9913.ENSBTAP00000007943,9913.ENSBTAP00000008754,9913.ENSBTAP00000009410,9913.ENSBTAP00000016001,9913.ENSBTAP00000020111,9913.ENSBTAP00000022378,9913.ENSBTAP00000022854,9913.ENSBTAP00000045075,9913.ENSBTAP00000052422,9913.ENSBTAP00000053207,9913.ENSBTAP00000064179,9913.ENSBTAP00000065642,9913.ENSBTAP00000067643	PDIA6,CLU,P4HB,ERP29,OS9,DNAJC3,CALR,PPIB,PDIA3,SIL1,HSPA5,H6PD,TXNDC5,ERP44,ERAP2
GO:0062023	Collagen-containing extracellular matrix	22	202	0.7	2.3e-07	9913.ENSBTAP00000000752,9913.ENSBTAP00000002279,9913.ENSBTAP00000008877,9913.ENSBTAP00000009406,9913.ENSBTAP00000009531,9913.ENSBTAP00000010925,9913.ENSBTAP00000011042,9913.ENSBTAP00000015881,9913.ENSBTAP00000017783,9913.ENSBTAP00000018479,9913.ENSBTAP00000021497,9913.ENSBTAP00000027836,9913.ENSBTAP00000036460,9913.ENSBTAP00000054985,9913.ENSBTAP00000060836,9913.ENSBTAP00000064427,9913.ENSBTAP000…	TNC,LUM,FGG,F2,NID1,FN1,HTRA1,LAMC1,COL14A1,COL6A3,VTN,MATN3,THBS4,COL5A1,LAMB1,TGFB2,LAMA4,FGB,DAG1,ANG,FBLN1,THBS1
GO:0005577	Fibrinogen complex	6	6	1.67	5.95e-06	9913.ENSBTAP00000002145,9913.ENSBTAP00000008877,9913.ENSBTAP00000010925,9913.ENSBTAP00000027793,9913.ENSBTAP00000067912,9913.ENSBTAP00000074010	FGA,FGG,FN1,SERPINF2,FGB,THBS1
GO:0034358	Plasma lipoprotein particle	9	31	1.13	9.45e-06	9913.ENSBTAP00000002914,9913.ENSBTAP00000007324,9913.ENSBTAP00000013354,9913.ENSBTAP00000017086,9913.ENSBTAP00000020790,9913.ENSBTAP00000026345,9913.ENSBTAP00000038799,9913.ENSBTAP00000057494,9913.ENSBTAP00000064348	APOA1,CLU,APOE,LPL,PON1,APOA4,APOB,LIPG,SAA3
GO:0005579	Membrane attack complex	6	7	1.6	9.49e-06	9913.ENSBTAP00000004913,9913.ENSBTAP00000016204,9913.ENSBTAP00000021495,9913.ENSBTAP00000033320,9913.ENSBTAP00000057883,9913.ENSBTAP00000068758	C8A,C5,C9,C8B,C6,C8G
GO:0042627	Chylomicron	6	11	1.4	5.88e-05	9913.ENSBTAP00000002914,9913.ENSBTAP00000013354,9913.ENSBTAP00000017086,9913.ENSBTAP00000026345,9913.ENSBTAP00000038799,9913.ENSBTAP00000057494	APOA1,APOE,LPL,APOA4,APOB,LIPG
GO:0005581	Collagen trimer	10	56	0.92	7.64e-05	9913.ENSBTAP00000002279,9913.ENSBTAP00000009270,9913.ENSBTAP00000014871,9913.ENSBTAP00000017783,9913.ENSBTAP00000018479,9913.ENSBTAP00000024695,9913.ENSBTAP00000034542,9913.ENSBTAP00000037834,9913.ENSBTAP00000040954,9913.ENSBTAP00000054985	LUM,MBL2,C1QB,COL14A1,COL6A3,MGC137211,COL18A1,MGC137014,LOC511240,COL5A1
GO:0030027	Lamellipodium	15	148	0.67	0.00013	9913.ENSBTAP00000005600,9913.ENSBTAP00000006532,9913.ENSBTAP00000007943,9913.ENSBTAP00000026534,9913.ENSBTAP00000028602,9913.ENSBTAP00000041066,9913.ENSBTAP00000054193,9913.ENSBTAP00000056644,9913.ENSBTAP00000059505,9913.ENSBTAP00000059852,9913.ENSBTAP00000060320,9913.ENSBTAP00000064503,9913.ENSBTAP00000065745,9913.ENSBTAP00000065995,9913.ENSBTAP00000068898	RHOA,ACTA1,P4HB,GSN,CFL1,NME2,ARPC5,PABPC1,CAPZB,CDC42,ACTR3,RAC1,STX3,CAPG,DAG1
GO:0005793	Endoplasmic reticulum-Golgi intermediate compartment	11	79	0.81	0.00019	9913.ENSBTAP00000003073,9913.ENSBTAP00000007943,9913.ENSBTAP00000008979,9913.ENSBTAP00000010569,9913.ENSBTAP00000010925,9913.ENSBTAP00000023221,9913.ENSBTAP00000024094,9913.ENSBTAP00000032246,9913.ENSBTAP00000052422,9913.ENSBTAP00000053539,9913.ENSBTAP00000065642	NUCB1,P4HB,LMAN1,LMAN2,FN1,NUCB2,HMGB1,IST1,HSPA5,MAN1A1,ERP44
GO:0065010	Extracellular membrane-bounded organelle	11	79	0.81	0.00019	9913.ENSBTAP00000000673,9913.ENSBTAP00000010925,9913.ENSBTAP00000019643,9913.ENSBTAP00000022763,9913.ENSBTAP00000025254,9913.ENSBTAP00000026109,9913.ENSBTAP00000057869,9913.ENSBTAP00000058201,9913.ENSBTAP00000058243,9913.ENSBTAP00000067523,9913.ENSBTAP00000068003	AHSG,FN1,CD9,ALB,GARS1,GPRC5B,ALDOA,HSPA8,NAGLU,ALPL,QSOX1
GO:0005604	Basement membrane	11	81	0.8	0.00021	9913.ENSBTAP00000000752,9913.ENSBTAP00000009531,9913.ENSBTAP00000010925,9913.ENSBTAP00000015881,9913.ENSBTAP00000036460,9913.ENSBTAP00000054985,9913.ENSBTAP00000060836,9913.ENSBTAP00000067771,9913.ENSBTAP00000068898,9913.ENSBTAP00000070495,9913.ENSBTAP00000071425	TNC,NID1,FN1,LAMC1,THBS4,COL5A1,LAMB1,LAMA4,DAG1,ANG,FBLN1
GO:0030141	Secretory granule	20	271	0.53	0.00023	9913.ENSBTAP00000001303,9913.ENSBTAP00000001704,9913.ENSBTAP00000004272,9913.ENSBTAP00000005307,9913.ENSBTAP00000007324,9913.ENSBTAP00000008877,9913.ENSBTAP00000009261,9913.ENSBTAP00000011576,9913.ENSBTAP00000012094,9913.ENSBTAP00000017167,9913.ENSBTAP00000017261,9913.ENSBTAP00000020111,9913.ENSBTAP00000023573,9913.ENSBTAP00000025254,9913.ENSBTAP00000053944,9913.ENSBTAP00000056087,9913.ENSBTAP000…	RAB10,LTF,MFGE8,SERPINA5,CLU,FGG,SERPINA3-8,SERPINA3-7,STXBP2,CRISP3,HEXA,CALR,F5,GARS1,ELANE,AZU1,STX3,FGB,MPO,THBS1
GO:0005796	Golgi lumen	5	8	1.46	0.00024	9913.ENSBTAP00000003409,9913.ENSBTAP00000006590,9913.ENSBTAP00000010119,9913.ENSBTAP00000020778,9913.ENSBTAP00000028685	CSN2,CSN1S2,CSN1S1,SDF4,CSN3
GO:0009897	External side of plasma membrane	25	407	0.45	0.0003	9913.ENSBTAP00000001613,9913.ENSBTAP00000004272,9913.ENSBTAP00000005988,9913.ENSBTAP00000007943,9913.ENSBTAP00000008877,9913.ENSBTAP00000009406,9913.ENSBTAP00000015210,9913.ENSBTAP00000019643,9913.ENSBTAP00000020009,9913.ENSBTAP00000020111,9913.ENSBTAP00000020286,9913.ENSBTAP00000021451,9913.ENSBTAP00000026900,9913.ENSBTAP00000028988,9913.ENSBTAP00000029446,9913.ENSBTAP00000036650,9913.ENSBTAP000…	G5E513_BOVIN,MFGE8,LRP2,P4HB,FGG,F2,SEMA7A,CD9,CD14,CALR,B4GALT1,BOLA-NC1,ENPP3,ANXA5,TCN2,CTSB,AZGP1,G3N0V0_BOVIN,G3N342_BOVIN,TGFBR3,FGB,DAG1,NT5E,THBS1,ATP6AP2
GO:0098552	Side of membrane	31	574	0.4	0.0003	9913.ENSBTAP00000001613,9913.ENSBTAP00000004272,9913.ENSBTAP00000005600,9913.ENSBTAP00000005988,9913.ENSBTAP00000007943,9913.ENSBTAP00000008877,9913.ENSBTAP00000009406,9913.ENSBTAP00000015210,9913.ENSBTAP00000019643,9913.ENSBTAP00000020009,9913.ENSBTAP00000020111,9913.ENSBTAP00000020286,9913.ENSBTAP00000021451,9913.ENSBTAP00000026900,9913.ENSBTAP00000028988,9913.ENSBTAP00000029446,9913.ENSBTAP000…	G5E513_BOVIN,MFGE8,RHOA,LRP2,P4HB,FGG,F2,SEMA7A,CD9,CD14,CALR,B4GALT1,BOLA-NC1,ENPP3,ANXA5,TCN2,CTSB,AZGP1,KRAS,G3N0V0_BOVIN,G3N342_BOVIN,GNB4,EZR,TGFBR3,RAC1,FGB,DAG1,G6PD,NT5E,THBS1,ATP6AP2
GO:0042582	Azurophil granule	5	11	1.32	0.0007	9913.ENSBTAP00000012094,9913.ENSBTAP00000017261,9913.ENSBTAP00000056087,9913.ENSBTAP00000065745,9913.ENSBTAP00000070439	STXBP2,HEXA,AZU1,STX3,MPO
GO:0099503	Secretory vesicle	25	434	0.43	0.00078	9913.ENSBTAP00000000027,9913.ENSBTAP00000001303,9913.ENSBTAP00000001704,9913.ENSBTAP00000003206,9913.ENSBTAP00000004272,9913.ENSBTAP00000005307,9913.ENSBTAP00000007324,9913.ENSBTAP00000008877,9913.ENSBTAP00000009261,9913.ENSBTAP00000011576,9913.ENSBTAP00000012094,9913.ENSBTAP00000017167,9913.ENSBTAP00000017261,9913.ENSBTAP00000020111,9913.ENSBTAP00000021408,9913.ENSBTAP00000023573,9913.ENSBTAP000…	RAB6A,RAB10,LTF,RAB11B,MFGE8,SERPINA5,CLU,FGG,SERPINA3-8,SERPINA3-7,STXBP2,CRISP3,HEXA,CALR,RAB8A,F5,GARS1,ELANE,AZU1,GAPDH,STX3,FGB,MPO,THBS1,ATP6AP2
GO:0019773	Proteasome core complex, alpha-subunit complex	5	12	1.29	0.0009	9913.ENSBTAP00000006760,9913.ENSBTAP00000008621,9913.ENSBTAP00000012773,9913.ENSBTAP00000019203,9913.ENSBTAP00000027507	PSMA7,PSMA1,PSMA6,PSMA4,PSMA5
GO:0005829	Cytosol	107	3378	0.17	0.0012	9913.ENSBTAP00000000027,9913.ENSBTAP00000000341,9913.ENSBTAP00000000465,9913.ENSBTAP00000001187,9913.ENSBTAP00000004559,9913.ENSBTAP00000004751,9913.ENSBTAP00000004892,9913.ENSBTAP00000005581,9913.ENSBTAP00000005600,9913.ENSBTAP00000006139,9913.ENSBTAP00000006383,9913.ENSBTAP00000007324,9913.ENSBTAP00000007519,9913.ENSBTAP00000007589,9913.ENSBTAP00000007860,9913.ENSBTAP00000007943,9913.ENSBTAP000…	RAB6A,YKT6,EIF3J,PGK1,GSS,PRDX1,TKT,EEF2,RHOA,WARS1,PRDX6,CLU,PLIN2,PGM2,LAP3,P4HB,PTHLH,SYNCRIP,LCP1,PPA1,ALDH1A1,HTRA1,PRDX5,RAP1B,STXBP2,FBP1,CAND1,SND1,GDA,PLIN3,GOT1,PPIA,PRDX2,DNAJC3,GDI1,MASP1,HEXA,ALDOC,ENO1,PGD,PSAT1,PSMA4,HPRT1,CALR,FASN,GPD1,COTL1,FABP3,YWHAB,YARS1,AHCY,ABHD14B,HARS1,GARS1,PGM1,GPRC5B,TPI1,GSN,PARK7,IDH1,PSMA5,ANXA5,CNDP2,IST1,ALDH9A1,HBA,APOB,ARHGDIA,LGALS3,TXN,SDS,AP…
GO:0005839	Proteasome core complex	6	23	1.08	0.0012	9913.ENSBTAP00000006760,9913.ENSBTAP00000008621,9913.ENSBTAP00000010108,9913.ENSBTAP00000012773,9913.ENSBTAP00000019203,9913.ENSBTAP00000027507	PSMA7,PSMA1,PSMB1,PSMA6,PSMA4,PSMA5
GO:0034364	High-density lipoprotein particle	6	23	1.08	0.0012	9913.ENSBTAP00000002914,9913.ENSBTAP00000007324,9913.ENSBTAP00000013354,9913.ENSBTAP00000020790,9913.ENSBTAP00000026345,9913.ENSBTAP00000064348	APOA1,CLU,APOE,PON1,APOA4,SAA3
GO:0070062	Extracellular exosome	9	66	0.8	0.0012	9913.ENSBTAP00000010925,9913.ENSBTAP00000019643,9913.ENSBTAP00000022763,9913.ENSBTAP00000025254,9913.ENSBTAP00000026109,9913.ENSBTAP00000057869,9913.ENSBTAP00000058201,9913.ENSBTAP00000058243,9913.ENSBTAP00000068003	FN1,CD9,ALB,GARS1,GPRC5B,ALDOA,HSPA8,NAGLU,QSOX1
GO:0034663	Endoplasmic reticulum chaperone complex	4	6	1.49	0.0014	9913.ENSBTAP00000007943,9913.ENSBTAP00000022378,9913.ENSBTAP00000052422,9913.ENSBTAP00000074586	P4HB,PPIB,HSPA5,HYOU1
GO:0031091	Platelet alpha granule	5	15	1.19	0.0019	9913.ENSBTAP00000005307,9913.ENSBTAP00000008877,9913.ENSBTAP00000023573,9913.ENSBTAP00000067912,9913.ENSBTAP00000074010	SERPINA5,FGG,F5,FGB,THBS1
GO:0072562	Blood microparticle	4	7	1.42	0.0021	9913.ENSBTAP00000021566,9913.ENSBTAP00000028988,9913.ENSBTAP00000069754,9913.ENSBTAP00000071329	C1RL,ANXA5,C1R,HP
GO:0034361	Very-low-density lipoprotein particle	5	16	1.16	0.0023	9913.ENSBTAP00000002914,9913.ENSBTAP00000013354,9913.ENSBTAP00000017086,9913.ENSBTAP00000026345,9913.ENSBTAP00000038799	APOA1,APOE,LPL,APOA4,APOB
GO:0031252	Cell leading edge	19	306	0.46	0.0024	9913.ENSBTAP00000005600,9913.ENSBTAP00000006532,9913.ENSBTAP00000007943,9913.ENSBTAP00000009308,9913.ENSBTAP00000026534,9913.ENSBTAP00000028602,9913.ENSBTAP00000041066,9913.ENSBTAP00000054193,9913.ENSBTAP00000056644,9913.ENSBTAP00000059239,9913.ENSBTAP00000059505,9913.ENSBTAP00000059852,9913.ENSBTAP00000060320,9913.ENSBTAP00000061151,9913.ENSBTAP00000064503,9913.ENSBTAP00000065745,9913.ENSBTAP000…	RHOA,ACTA1,P4HB,LCP1,GSN,CFL1,NME2,ARPC5,PABPC1,EZR,CAPZB,CDC42,ACTR3,EEF1A1,RAC1,STX3,CAPG,DAG1,ATP6AP2
GO:0005768	Endosome	33	750	0.31	0.0048	9913.ENSBTAP00000000341,9913.ENSBTAP00000001303,9913.ENSBTAP00000001383,9913.ENSBTAP00000001704,9913.ENSBTAP00000003206,9913.ENSBTAP00000005600,9913.ENSBTAP00000005988,9913.ENSBTAP00000008217,9913.ENSBTAP00000009270,9913.ENSBTAP00000010022,9913.ENSBTAP00000013018,9913.ENSBTAP00000013065,9913.ENSBTAP00000013402,9913.ENSBTAP00000020778,9913.ENSBTAP00000021408,9913.ENSBTAP00000023165,9913.ENSBTAP000…	YKT6,RAB10,LOC100138645,LTF,RAB11B,RHOA,LRP2,GP2,MBL2,CTSD,RAB18,CHID1,TPT1,SDF4,RAB8A,PDCD6IP,HMGB1,CTSL,PSAP,GRN,LGMN,LIPG,HSPA8,SERPINB1,SAO,EZR,NDRG1,RAB7A,TPP1,RAC1,FURIN,LOC525947,ATP6AP2
GO:0042581	Specific granule	4	11	1.23	0.0072	9913.ENSBTAP00000001704,9913.ENSBTAP00000012094,9913.ENSBTAP00000017167,9913.ENSBTAP00000065745	LTF,STXBP2,CRISP3,STX3
GO:0005903	Brush border	8	71	0.72	0.0083	9913.ENSBTAP00000005988,9913.ENSBTAP00000020286,9913.ENSBTAP00000059239,9913.ENSBTAP00000059505,9913.ENSBTAP00000060320,9913.ENSBTAP00000066341,9913.ENSBTAP00000069565,9913.ENSBTAP00000073659	LRP2,B4GALT1,EZR,CAPZB,ACTR3,CD36,SLC34A2,ABCG2
GO:0071944	Cell periphery	157	5694	0.11	0.0106	9913.ENSBTAP00000000341,9913.ENSBTAP00000000673,9913.ENSBTAP00000000752,9913.ENSBTAP00000001303,9913.ENSBTAP00000001383,9913.ENSBTAP00000001613,9913.ENSBTAP00000001704,9913.ENSBTAP00000002279,9913.ENSBTAP00000002691,9913.ENSBTAP00000004272,9913.ENSBTAP00000004913,9913.ENSBTAP00000004986,9913.ENSBTAP00000005581,9913.ENSBTAP00000005600,9913.ENSBTAP00000005988,9913.ENSBTAP00000006309,9913.ENSBTAP000…	YKT6,AHSG,TNC,RAB10,LOC100138645,G5E513_BOVIN,LTF,LUM,MARCKS,MFGE8,C8A,HPN,EEF2,RHOA,LRP2,ITFG1,FCGBP,PLIN2,HPSE,P4HB,SEMA3C,GP2,FGG,LCP1,F2,NID1,FOLH1B,LMAN2,FN1,HTRA1,RAP1B,STXBP2,SCIN,RAB18,APOE,SEMA7A,OGN,LAMC1,NRP2,CP,C5,SEMA4A,LPL,MSN,SLC3A2,COL14A1,ENO1,COL6A3,CD9,CD14,VNN1,CALR,B4GALT1,FASN,ARSA,RAB8A,BOLA-NC1,C9,VTN,COTL1,SEMA6D,HMGB1,SEMA3F,MMP2,GPRC5B,ST14,PIGR,SDCBP,GSN,TNFRSF21,ENPP3…
GO:0140534	Endoplasmic reticulum protein-containing complex	10	116	0.6	0.0107	9913.ENSBTAP00000007943,9913.ENSBTAP00000020111,9913.ENSBTAP00000022378,9913.ENSBTAP00000022558,9913.ENSBTAP00000022854,9913.ENSBTAP00000026177,9913.ENSBTAP00000026715,9913.ENSBTAP00000052422,9913.ENSBTAP00000072069,9913.ENSBTAP00000074586	P4HB,CALR,PPIB,GANAB,PDIA3,EXT2,MLEC,HSPA5,PRKCSH,HYOU1
GO:0005775	Vacuolar lumen	4	14	1.12	0.0143	9913.ENSBTAP00000021325,9913.ENSBTAP00000060772,9913.ENSBTAP00000062939,9913.ENSBTAP00000073421	GAA,GBA,PLBD2,NEU1
GO:0005885	Arp2/3 protein complex	4	14	1.12	0.0143	9913.ENSBTAP00000054193,9913.ENSBTAP00000057523,9913.ENSBTAP00000060320,9913.ENSBTAP00000069123	ARPC5,ENSBTAP00000057523,ACTR3,ARPC2
GO:1905369	Endopeptidase complex	8	79	0.67	0.0148	9913.ENSBTAP00000006760,9913.ENSBTAP00000008621,9913.ENSBTAP00000009270,9913.ENSBTAP00000010108,9913.ENSBTAP00000012773,9913.ENSBTAP00000019203,9913.ENSBTAP00000027507,9913.ENSBTAP00000028520	PSMA7,PSMA1,MBL2,PSMB1,PSMA6,PSMA4,PSMA5,PSME1
GO:0000502	Proteasome complex	7	62	0.72	0.018	9913.ENSBTAP00000006760,9913.ENSBTAP00000008621,9913.ENSBTAP00000010108,9913.ENSBTAP00000012773,9913.ENSBTAP00000019203,9913.ENSBTAP00000027507,9913.ENSBTAP00000028520	PSMA7,PSMA1,PSMB1,PSMA6,PSMA4,PSMA5,PSME1
GO:0031253	Cell projection membrane	14	231	0.45	0.0216	9913.ENSBTAP00000005600,9913.ENSBTAP00000005988,9913.ENSBTAP00000017503,9913.ENSBTAP00000020286,9913.ENSBTAP00000021408,9913.ENSBTAP00000028602,9913.ENSBTAP00000059239,9913.ENSBTAP00000059852,9913.ENSBTAP00000061151,9913.ENSBTAP00000064503,9913.ENSBTAP00000066341,9913.ENSBTAP00000073190,9913.ENSBTAP00000073659,9913.ENSBTAP00000074424	RHOA,LRP2,MSN,B4GALT1,RAB8A,CFL1,EZR,CDC42,EEF1A1,RAC1,CD36,GPI,ABCG2,ATP6AP2
GO:0034366	Spherical high-density lipoprotein particle	3	7	1.3	0.0279	9913.ENSBTAP00000002914,9913.ENSBTAP00000007324,9913.ENSBTAP00000020790	APOA1,CLU,PON1
GO:0016324	Apical plasma membrane	14	251	0.41	0.0442	9913.ENSBTAP00000005988,9913.ENSBTAP00000008217,9913.ENSBTAP00000010925,9913.ENSBTAP00000013018,9913.ENSBTAP00000017503,9913.ENSBTAP00000017614,9913.ENSBTAP00000026900,9913.ENSBTAP00000036650,9913.ENSBTAP00000059239,9913.ENSBTAP00000065745,9913.ENSBTAP00000065814,9913.ENSBTAP00000066341,9913.ENSBTAP00000069565,9913.ENSBTAP00000073659	LRP2,GP2,FN1,RAB18,MSN,SLC3A2,ENPP3,CTSB,EZR,STX3,MUC1,CD36,SLC34A2,ABCG2
GO:0044194	Cytolytic granule	3	9	1.19	0.048	9913.ENSBTAP00000012094,9913.ENSBTAP00000020111,9913.ENSBTAP00000058218	STXBP2,CALR,SERPINB1
GO:1904090	Peptidase inhibitor complex	3	9	1.19	0.048	9913.ENSBTAP00000005307,9913.ENSBTAP00000021497,9913.ENSBTAP00000036650	SERPINA5,VTN,CTSB
GO:0045177	Apical part of cell	16	314	0.37	0.0492	9913.ENSBTAP00000005988,9913.ENSBTAP00000008217,9913.ENSBTAP00000010925,9913.ENSBTAP00000013018,9913.ENSBTAP00000017503,9913.ENSBTAP00000017614,9913.ENSBTAP00000026900,9913.ENSBTAP00000036650,9913.ENSBTAP00000053922,9913.ENSBTAP00000059239,9913.ENSBTAP00000059852,9913.ENSBTAP00000065745,9913.ENSBTAP00000065814,9913.ENSBTAP00000066341,9913.ENSBTAP00000069565,9913.ENSBTAP00000073659	LRP2,GP2,FN1,RAB18,MSN,SLC3A2,ENPP3,CTSB,LGMN,EZR,CDC42,STX3,MUC1,CD36,SLC34A2,ABCG2
