# Supplementary material for: The skimmed milk proteome of dairy cows is affected by the stage of lactation and by supplementation with polyunsaturated fatty acids
Source: Sci Rep. 2024 Oct 14;14:23990. doi: 10.1038/s41598-024-74978-1 (PMC11473731; doi:10.1038/s41598-024-74978-1)
Supplement: Supplementary file 7 — Supplementary Material 7 [file 41598_2024_74978_MOESM7_ESM.xlsx]

## Sheet: Sheet1
DAP	VIP score	logFC	AveExpr	t	P.Value	adj.P.Val		decreased
ALPL	-0.254111	-1.0351	4.2036	-4.687	2.4377e-05	0.0021181		increased
ANXA5	0.226353	0.45385	5.7218	4.2517	0.00010104	0.0069138
APOA1	0.352085	0.46294	7.0671	4.6615	2.6531e-05	0.0021181
B2M	0.124031	0.45168	7.8101	5.4043	2.1649e-06	0.0008337
C1QTNF9	-0.05705	-0.22592	6.0519	-3.9104	0.00029749	0.010961
CD36	-0.0663034	-0.13313	6.9853	-3.1555	0.0028059	0.043356
CFL1	-0.139848	-0.28442	5.5032	-3.9843	0.00023613	0.010467
GDI1	-0.0460082	-0.64562	5.4006	-3.9874	0.00023383	0.010467
GLOD4	-0.321309	-0.43125	4.6499	-4.7231	2.1626e-05	0.0021181
GNB4	-0.0189577	-0.22458	5.0415	-3.367	0.0015311	0.031887
GNPDA1	0.00940763	0.38716	5.048	3.6544	0.00065252	0.020323
NT5E	-0.265529	-0.24498	6.2319	-3.9971	0.00022682	0.010467
OS9	0.139742	0.29202	6.9418	3.8621	0.00034561	0.011825
SEMA3F	-0.535261	-0.31511	4.4935	-5.2107	4.1931e-06	0.0008337
VNN1	-0.485071	-0.48581	5.3912	-5.1461	5.2215e-06	0.0008337
