# Supplementary material for: The skimmed milk proteome of dairy cows is affected by the stage of lactation and by supplementation with polyunsaturated fatty acids
Source: Sci Rep. 2024 Oct 14;14:23990. doi: 10.1038/s41598-024-74978-1 (PMC11473731; doi:10.1038/s41598-024-74978-1)
Supplement: Supplementary file 9 — Supplementary Material 9 [file 41598_2024_74978_MOESM9_ESM.xlsx]

## Sheet: Sheet1
skim milk	Skim milk + proteominer treatment
Q2UVX4	Q2UVX4
P24627	F1MUT3
G3X6N3	G3X6N3
A0A140T897	P24627
F1MUT3	Q7SIH1
Q7SIH1	E1BH06
F1MAV0	F1MVK1
P02672	P07589
P80025	F1MAV0
P81265	P02672
F1MZQ4	Q0VCX2
Q3T052	A0A3Q1NJB1
Q95114	P00735
P07589	E1BA17
P34955	Q3T052
P02663	A0A140T897
A0A3Q1NJB1	P81187
Q3SZZ9	P81265
P17697	F1MY85
A0A3Q1M701	A0A3Q1NEQ0
G3N0V0	Q3MHN2
Q0VCX2	A0A452DHZ5
P15497	E1BGX8
P02754	A0A452DI24
A0A0A0MPA0	P17697
A0A3Q1M3L6	A0A140T8A5
A0A452DK44	Q95114
A0A3Q1NJR8	P60712
P81187	P05307
P01044	A0A3Q1MG84
A2I7N0	Q0VCU1
A2I7N1	A0A3Q1MP40
A0A0A0MP92	P19120
F1MM32	F6Q8A8
E1BH06	P06868
F1MVK1	Q3SZZ9
P60712	A0A3Q1NJR8
F1N647	P34955
F1N1I6	F1MPL6
A0A3Q1M193	F1MZQ4
A0A3Q1MB98	F1MJK3
Q3SZV7	F1N6H1
P01045	E1B805
E1B726	P02663
G3N1U4	A0A0A0MP92
E1BMJ0	F1N1I6
Q3MHN5	A6QLL8
Q3SZR3	A6QPQ2
A6QNW7	A6QLZ7
F1N1N6	F1MU34
A6QPQ2	F1N1N6
A0A3Q1LPG0	A2I7N1
A0A3Q1LGY9	G3N1U4
A0A3Q1MT29	A0A3Q1MT29
Q28085	Q28085
F1MC11	P02070
G5E513	P00727
Q2KJF1	F1N7T2
P00711	F1N0M7
P31976	A0A140T881
P80195	F1N152
P02070	A6QPT7
A6QNZ7	G8JKW7
M5FKI8	A0A3Q1M3L6
F1N152	A0A0A0MPA0
E1B6Z6	A0A3Q1M193
F1MZ96	P80195
P12763	P28800
A0A140T881	A0A3Q1LGY9
P10790	Q95121
A0A3Q1LW96	F1MNN7
A0A3Q1LK49	F1MKI5
G3N0V2	A0A3Q1MFR4
M0QVZ6	A7Z014
F6RMV5	P50448
P31096	P02754
G3N2D8	A0A452DK44
G3MXB5	P01045
Q4GZT4	G5E513
P08037	P08037
P79345	A0A3Q1LW96
P19120	A0A452DI46
Q95121	G3X6I0
F1N6D4	F6R4P6
F1N160	A0A3Q1MKX8
F1MLW8	G3N0V0
Q9XSJ4	A6QNW7
P02662	P01044
A6QLZ7	P15497
Q9MZ06	F1N3A1
O18836	F1MD77
P01966	A0A452DHZ3
F1MNN7	Q9TTE1
Q95122	F1MM32
P80311	Q9MZ06
Q58DP6	Q2HJ49
F1N3A1	F6RNW1
A6QPW7	E1BGJ4
F1MPP2	A0A3Q1M849
F1MD77	P21856
P28800	P17248
P00432	F1MC11
A0A3Q1LSP4	G3N2D8
A0A3Q1LGM4	Q95122
P02702	A0A3Q1LMW6
Q0IIA2	A0A3Q1ML33
Q8SPP7	P48644
P26201	Q07130
Q29437	Q3T0P6
F6R4P6	A0A3Q1M0W4
E1BA17	Q3SYU2
P10152	A0A3S5ZPB0
P80929	Q2TBX4
Q32PJ2	A6QNZ7
Q28065	F1MM86
A0A3Q1LKB9	P02662
Q3T0A3	P22226
A5PK73	F1MD94
Q1JPB0	A0A3Q1MB98
O02853	P12763
P00735	P31976
F1ML89	Q29437
F1MX50	Q0VCX1
A0A3Q1MNW6	A0A3Q1LN98
G3X6I0	Q5E9B1
Q3MHL4	Q28065
F1MJQ3	P62935
A0A452DI46	Q1JPB0
A0A3Q1MU33	P10096
A0A140T843	Q2KJ32
P01888	A0A3Q1M977
P02666	P80025
A0A3Q1LN98	F1MZ96
P19660	Q9XSJ4
P05689	Q2KJF1
F1MM86	A0A3Q1LK49
A0A3Q1MP40	G3MXB5
Q5DPW9	P01966
Q3ZCL0	P80311
P52898	Q2KIT0
A0A3Q1LQU4	P55859
P68103	Q3T0A3
P11017	F1MJQ3
A0A3Q1M0K3	A0A3Q1LW10
Q3SYR8	P61585
A0A140T8A5	A0A3Q1LQU4
G3MZ19	G3X8C3
P11151	H9KUU8
F6Q8A8	A1A4J1
Q2KIW1	Q3SYW2
P62935	F1N102
A0A3Q1MI01	A0A3Q1M727
Q2KIT0	A7E3W2
A0A452DI24	Q3ZBD7
Q0IIG8	P0CB32
P61823	A0A452DIW4
A0A3Q1LMW6	G3MYZ3
A0A3Q1ML33	Q3SZV7
G3X8C3	A0A3Q1LPG0
A0A3Q1M3H8	M5FKI8
Q3T004	G3N0V2
F1MNQ4	E1B6Z6
Q2KIS7	F1MLW8
O46375	P26201
F1MJK3	Q0IIA2
G3N342	P01888
Q05927	P68103
P84080	P11151
P20000	A0A3Q1M3H8
Q1RMM9	P13753
P13753	F6QEU6
P22226	F1MUP1
A0A3Q1M3Z5	A0A3Q1LRN7
Q0VCX1	P10790
Q3MHN2	F1N160
F1N455	O18836
Q58D62	A6QPW7
Q0VCN9	Q58DP6
A6QLL8	P10152
Q1JPD9	G3N0S9
E1BGX8	A0A3Q1MI01
A0A3Q1MEU7	Q3MHL4
A0A3Q1LWV8	A5D9E9
A0A3Q1M1Z4	F1MX65
A0A3Q1M5U9	Q5EA79
A0A3Q1MRQ2	A6QQ07
E1BJP1	A0A3Q1LTB9
O02659	E1BB91
P79121	A0A3Q1LYS8
E1BGW1	A0A3Q1LZU8
P58073	A0A3Q1M930
Q3T0P6	Q3SZ62
A0A452DHZ3	F6QH94
P0CG53	E1BLA8
A0A3Q1LYE7	F6Q234
F2Z4D5	F1N529
P48644	M0QVZ6
P18902	Q8SPP7
F1MGC2	A0A3Q1M3Z5
Q3SYR0	P00432
E1BGC0	G3MZ19
A0A3Q1LX99	Q3T004
A0A3Q1NAF6	Q3T0Q4
F1MG20	Q08E11
P07107	Q32KV6
F1MPP7	A5PJ69
A0A3Q1MSS6	Q2KJH9
Q32PA1	A0A3Q1M5X4
Q3ZCD0	P79121
P30932	G3N081
Q5E9F7	Q58CS8
A5D9E9	E1BIT9
P01035	A5D7J6
Q58DM8	F1N036
H9KUU8	A0A3Q1MTB8
P10096	E1BD63
F1MTZ7	A0A3Q1M6U9
G3N081	A0A3Q1MQZ5
Q2KIE6	A5D7E8
G3N2D7	A4FV54
F1MMK9	F1N1D8
Q5E9B1	A0A3Q1LIB4
A0A452DIE7	O97764
Q58CS8	Q3ZCL0
F6RNW1	A5PK73
Q3T0Q4	O02853
Q32KV6	F1MX50
A0A3Q1LW10	A0A3Q1LYE7
P02584	P02666
Q5E946	P19803
P05307	Q05927
Q2KIX7	A0A3Q1LWV8
Q2KIU3	A0A3Q1M5U9
F1MX65	A0A3Q1MSS6
P79105	P07688
P19803	Q32PJ2
A6QPK0	O02659
A0A452DJD0	A7YY28
Q2KJ32	A6QPK0
A5PJ69	F1N2B5
F1MGR1	A0A3Q1MIR5
F1N2B5	A0A3Q1MSV4
P29392	A6QLB7
O97680	E1BNG2
A0A3Q1M0W4	G3N0Q8
A0A3Q1LHR9	F1MBC5
F6Q751	F1N0I3
F1MYX5	E1BF81
E1B9L0	A6QP30
F1MD94	G3N0X3
G3N0S9	A0A3Q1LTZ6
	E1BJ49
	A0A3Q1M1B1
	A0A3Q1LRD1
	A0A3Q1M7Y8
	Q3ZBG0
	F1MNG3
	P81134
	A7MB70
	Q3ZBV8
	Q2KIM0
	A0A3Q1M4L0
	Q5E956
	F1MHM5
	E1BMX0
	F1MVS9
	Q3SZR3
	P31096
	P00711
	Q3SYR8
	A0A3Q1NAF6
	A0A3Q1M0K3
	P30932
	A0A3Q1LHR9
	P42916
	Q1JPD9
	P0CG53
	F2Z4D5
	G5E5V1
	A0A3Q1NI92
	F6QH17
	Q2KIX7
	Q3ZCK3
	A0A3Q1LNI1
	A0A3B0IZF8
	F1MCZ3
	F1MRY9
	P33097
	G3MXK6
	G3MZI7
	A0A3Q1MG73
	A0A3Q1LRP4
	A6QPC1
	A0A3Q1M1P8
	P10103
	Q09TE3
	A4IFP2
	F1MNT4
	Q2KIW4
	A6QM01
	A6QNS6
	Q58CQ9
	E1BH94
	Q3SX32
	Q9BGI3
	A0A3S5ZPF7
	Q2KJ63
	Q07537
	M5FI38
	Q2YDE4
	G3MXK8
	Q1LZE9
	A0A3Q1MJK1
	E1BKZ9
	A0A3S5ZPJ7
	A0A3Q1MNL9
	E1BBP4
	E1BDR2
	Q3ZCK2
	A0A3Q1MDC7
	F1MF42
	F1MUP9
	A0A3Q1LGM4
	A0A3Q1LSP4
	A0A3Q1MNW6
	A0A3Q1LKB9
	P05689
	F1ML89
	G3N342
	Q5E946
	Q2KIW1
	Q0IIG8
	O46375
	P84080
	A0A3Q1MEU7
	A0A3Q1M1Z4
	P18902
	P02584
	P00921
	P61223
	F1ML02
	Q1RMM9
	P01035
	Q58DM8
	Q2KIU3
	O97680
	F6Q751
	A0A3Q1LJT1
	A0A3Q1LGU7
	F1N2D5
	F1N455
	Q5E9F7
	A0A452DJD0
	Q5E9E6
	Q58CQ2
	A0A3Q1LNM6
	F1MS32
	A0A3Q1M471
	P21809
	Q3SX46
	A0A3Q1NC75
	A0A3Q1MFF3
	Q2KIV9
	A0A3Q1LW01
	Q95M18
	O77783
	A0A3Q1LPZ4
	P50291
	Q3SZB7
	Q2KIV8
	A0A3Q1MDR4
	A0A3Q1M3A8
	P37980
	Q2TBX9
	A0A3Q1MGM6
	Q05443
	P80177
	F1N7H5
	Q2HJ54
	A0A3Q1LVE7
	A0A3Q1M2Y4
	Q3T0X5
	G5E589
	Q3SZC2
	A5D984
	A0A3Q1MF69
	F1MY79
	Q58DC0
	A0A3Q1NIF0
	E1BI14
	Q5E984
	F1MVT9
	A0A140T851
	A0A3Q1LNE9
	A0A3Q1LXG9
